# Supplementary material for: Poly[(μ2-4,4′-bipyridine-κ2 N:N′)bis­(μ2-2-phen­oxy­propionato-κ2 O:O′)cobalt(II)]
Source: Acta Crystallogr Sect E Struct Rep Online. 2011 Oct 22;67(Pt 11):m1587–8. doi: 10.1107/S1600536811042875 (PMC3247000; doi:10.1107/S1600536811042875)
Supplement: Supplementary file 1 [file e-67-m1587-sup1.cif]

##############################################################################
#                                                                            #
# This CIF contains the data in a paper accepted for publication in          #
# Acta Crystallographica Section E. It conforms to the requirements of       #
# Notes for Authors for Acta Crystallographica Section E, and has been       #
# peer reviewed under the auspices of the IUCr Commission on Journals.       #
#                                                                            #
# Full details of the Crystallographic Information File format               #
# are given in the paper "The Crystallographic Information File (CIF):       #
# a New Standard Archive File for Crystallography" by S. R. Hall, F. H.      #
# Allen and I. D. Brown [Acta Cryst. (1991), A47, 655-685].                  #
#                                                                            #
# The current version of the core CIF dictionary is obtainable from          #
# ftp://ftp.iucr.org/pub/cif_core.dic.                                       #
#                                                                            #
# Software is freely available for graphical display of the structure(s)     #
# in this CIF. For information consult the CIF software page                 #
# http://www.iucr.org/resources/cif/software.                                #
#                                                                            #
# This file may be used for bona fide research purposes within the           #
# scientific community so long as proper attribution is given to the journal # 
# article from which it was obtained.                                        #
#                                                                            #
##############################################################################
data_I
_audit_creation_method     SHELXL97
_chemical_name_systematic
;
Poly[(\m~2~-4,4'-bipyridine-\k^2^<i>N</i>:<i>N</i>')bis(\m~2~-2-
phenoxypropionato-\k^2^<i>O</i>:<i>O</i>')cobalt(II)]
;
_chemical_name_common     ?
_chemical_formula_moiety     'C28 H26 Co N2 O6'
_chemical_formula_sum     'C28 H26 Co N2 O6'
_chemical_formula_iupac     '[Co (C9 H9 O3)2 (C10 H8 N2)]'
_chemical_formula_weight     545.44
_chemical_melting_point     ?
_symmetry_cell_setting     monoclinic
_symmetry_space_group_name_H-M     'C 2/c'
_symmetry_space_group_name_Hall     '-C 2yc'
loop_
    _symmetry_equiv_pos_as_xyz
    'x, y, z'
    '-x, y, -z+1/2'
    'x+1/2, y+1/2, z'
    '-x+1/2, y+1/2, -z+1/2'
    '-x, -y, -z'
    'x, -y, z-1/2'
    '-x+1/2, -y+1/2, -z'
    'x+1/2, -y+1/2, z-1/2'
_cell_length_a     23.6748(14)
_cell_length_b     11.6289(7)
_cell_length_c     9.6440(6)
_cell_angle_alpha     90.00
_cell_angle_beta     96.353(4)
_cell_angle_gamma     90.00
_cell_volume     2638.8(3)
_cell_formula_units_Z     4
_cell_measurement_reflns_used     3897
_cell_measurement_theta_min     1.73
_cell_measurement_theta_max     25.00
_cell_measurement_temperature     296(2)
_exptl_crystal_description     block
_exptl_crystal_colour     red
_exptl_crystal_size_max     0.41
_exptl_crystal_size_mid     0.20
_exptl_crystal_size_min     0.19
_exptl_crystal_density_diffrn     1.373
_exptl_crystal_density_meas     ?
_exptl_crystal_density_method     'not measured'
_exptl_crystal_F_000     1132
_exptl_absorpt_coefficient_mu     0.695
_exptl_absorpt_correction_type     multi-scan
_exptl_absorpt_process_details     '(SADABS; Sheldrick, 1996)'
_exptl_absorpt_correction_T_min     0.847
_exptl_absorpt_correction_T_max     0.879
_exptl_special_details
;
;
_diffrn_ambient_temperature     296(2)
_diffrn_radiation_type     MoK\a
_diffrn_radiation_wavelength     0.71073
_diffrn_radiation_source     'fine-focus sealed tube'
_diffrn_radiation_monochromator     graphite
_diffrn_measurement_device_type     'Bruker APEXII CCD'
_diffrn_measurement_method     '\f and \w'
_diffrn_detector_area_resol_mean     ?
_diffrn_reflns_number     8421
_diffrn_reflns_av_R_equivalents     0.0230
_diffrn_reflns_av_sigmaI/netI     0.0244
_diffrn_reflns_theta_min     1.73
_diffrn_reflns_theta_max     25.00
_diffrn_reflns_theta_full     25.00
_diffrn_measured_fraction_theta_max     1.000
_diffrn_measured_fraction_theta_full     1.000
_diffrn_reflns_limit_h_min     -28
_diffrn_reflns_limit_h_max     26
_diffrn_reflns_limit_k_min     -13
_diffrn_reflns_limit_k_max     11
_diffrn_reflns_limit_l_min     -11
_diffrn_reflns_limit_l_max     11
_diffrn_standards_number     0
_diffrn_standards_interval_count     .
_diffrn_standards_interval_time     .
_diffrn_standards_decay_%     ?
_refine_special_details
;
Refinement of <i>F</i>^2^ against ALL reflections. The weighted <i>R</i>-factor
<i>wR</i> and goodness of fit <i>S</i> are based on <i>F</i>^2^, conventional
<i>R</i>-factors <i>R</i> are based on <i>F</i>, with <i>F</i> set to zero for
negative <i>F</i>^2^. The threshold expression of <i>F</i>^2^ >
\s(<i>F</i>^2^) is used only for calculating <i>R</i>-factors(gt) <i>etc</i>.
and is not relevant to the choice of reflections for refinement.
<i>R</i>-factors based on <i>F</i>^2^ are statistically about twice as large
as those based on <i>F</i>, and <i>R</i>-factors based on ALL data will be
even larger.
;
_reflns_number_total     2319
_reflns_number_gt     2053
_reflns_threshold_expression     I>2\s(I)
_refine_ls_structure_factor_coef     Fsqd
_refine_ls_matrix_type     full
_refine_ls_R_factor_all     0.0321
_refine_ls_R_factor_gt     0.0267
_refine_ls_wR_factor_gt     0.0657
_refine_ls_wR_factor_ref     0.0677
_refine_ls_goodness_of_fit_ref     1.062
_refine_ls_restrained_S_all     1.062
_refine_ls_number_reflns     2319
_refine_ls_number_parameters     170
_refine_ls_number_restraints     0
_refine_ls_hydrogen_treatment     constr
_refine_ls_weighting_scheme     calc
_refine_ls_weighting_details
       'calc w = 1/[\s^2^(Fo^2^)+(0.0338P)^2^+1.1007P] where P=(Fo^2^+2Fc^2^)/3'
_atom_sites_solution_hydrogens     geom
_atom_sites_solution_primary     direct
_atom_sites_solution_secondary     difmap
_refine_ls_shift/su_max     0.000
_refine_ls_shift/su_mean     0.000
_refine_diff_density_max     0.206
_refine_diff_density_min     -0.191
_refine_ls_extinction_method     none
_refine_ls_extinction_coef     ?
loop_
    _atom_type_symbol
    _atom_type_description
    _atom_type_scat_dispersion_real
    _atom_type_scat_dispersion_imag
    _atom_type_scat_source
    'C' 'C' 0.0033 0.0016
                         'International Tables Vol C Tables 4.2.6.8 and 6.1.1.4'
    'H' 'H' 0.0000 0.0000
                         'International Tables Vol C Tables 4.2.6.8 and 6.1.1.4'
    'N' 'N' 0.0061 0.0033
                         'International Tables Vol C Tables 4.2.6.8 and 6.1.1.4'
    'O' 'O' 0.0106 0.0060
                         'International Tables Vol C Tables 4.2.6.8 and 6.1.1.4'
    'Co' 'Co' 0.3494 0.9721
                         'International Tables Vol C Tables 4.2.6.8 and 6.1.1.4'
_computing_data_collection     'APEX2 (Bruker, 2006)'
_computing_cell_refinement     'SAINT (Bruker, 2006)'
_computing_data_reduction     'SAINT (Bruker, 2006)'
_computing_structure_solution     'SHELXS97 (Sheldrick, 2008)'
_computing_structure_refinement     'SHELXL97 (Sheldrick, 2008)'
_computing_molecular_graphics
;
XP in SHELXTL (Sheldrick, 2008) and DIAMOND (Brandenburg, 2006)
;
_computing_publication_material     'publCIF (Westrip, 2010)'
loop_
    _atom_site_type_symbol
    _atom_site_label
    _atom_site_fract_x
    _atom_site_fract_y
    _atom_site_fract_z
    _atom_site_U_iso_or_equiv
    _atom_site_adp_type
    _atom_site_calc_flag
    _atom_site_refinement_flags
    _atom_site_occupancy
    _atom_site_symmetry_multiplicity
    _atom_site_disorder_assembly
    _atom_site_disorder_group
    Co Co1 0.5000 0.52263(3) 0.7500 0.02374(11) Uani d S 1 2 . .
    O O3 0.55380(5) 0.53098(11) 0.92961(11) 0.0393(3) Uani d . 1 1 . .
    C C9 0.58754(7) 0.49847(13) 1.02991(16) 0.0281(4) Uani d . 1 1 . .
    N N1 0.5000 0.71171(16) 0.7500 0.0290(4) Uani d S 1 2 . .
    C C8 0.67426(10) 0.6225(2) 1.0358(3) 0.0794(8) Uani d . 1 1 . .
    H H8A 0.7136 0.6252 1.0199 0.119 Uiso calc R 1 1 . .
    H H8B 0.6708 0.6423 1.1312 0.119 Uiso calc R 1 1 . .
    H H8C 0.6530 0.6762 0.9751 0.119 Uiso calc R 1 1 . .
    C C7 0.65102(8) 0.50059(19) 1.0060(2) 0.0493(5) Uani d . 1 1 . .
    H H7 0.6548 0.4805 0.9088 0.059 Uiso calc R 1 1 . .
    C C11 0.45124(8) 0.89365(15) 0.76775(19) 0.0384(4) Uani d . 1 1 . .
    H H11 0.4177 0.9315 0.7812 0.046 Uiso calc R 1 1 . .
    O O1 0.68453(5) 0.42260(14) 1.09706(14) 0.0555(4) Uani d . 1 1 . .
    C C10 0.45282(7) 0.77274(15) 0.76537(19) 0.0367(4) Uani d . 1 1 . .
    H H10 0.4194 0.7328 0.7749 0.044 Uiso calc R 1 1 . .
    C C6 0.64660(10) 0.2551(2) 0.9605(3) 0.0699(7) Uani d . 1 1 . .
    H H6 0.6246 0.3010 0.8965 0.084 Uiso calc R 1 1 . .
    C C1 0.64664(11) 0.1349(3) 0.9439(3) 0.0883(9) Uani d . 1 1 . .
    H H1 0.6251 0.1027 0.8671 0.106 Uiso calc R 1 1 . .
    C C5 0.67937(8) 0.3048(2) 1.0721(2) 0.0536(6) Uani d . 1 1 . .
    C C4 0.71055(10) 0.2322(2) 1.1675(2) 0.0651(7) Uani d . 1 1 . .
    H H4 0.7324 0.2641 1.2440 0.078 Uiso calc R 1 1 . .
    C C3 0.70968(11) 0.1124(3) 1.1507(3) 0.0810(8) Uani d . 1 1 . .
    H H3 0.7308 0.0661 1.2158 0.097 Uiso calc R 1 1 . .
    C C2 0.67765(12) 0.0629(3) 1.0379(4) 0.0906(9) Uani d . 1 1 . .
    H H2 0.6770 -0.0164 1.0256 0.109 Uiso calc R 1 1 . .
    C C12 0.5000 0.95685(19) 0.7500 0.0307(5) Uani d S 1 2 . .
    O O2 0.57552(5) 0.47394(10) 1.14927(11) 0.0339(3) Uani d . 1 1 . .
    C C13 0.5000 0.08758(19) 0.7500 0.0294(5) Uani d S 1 2 . .
    N N2 0.5000 0.33300(16) 0.7500 0.0311(4) Uani d S 1 2 . .
    C C14 0.48321(8) 0.15074(14) 0.86106(17) 0.0390(4) Uani d . 1 1 . .
    H H14A 0.4708 0.1130 0.9371 0.047 Uiso calc R 1 1 . .
    C C15 0.48508(8) 0.27175(15) 0.85836(17) 0.0380(4) Uani d . 1 1 . .
    H H15A 0.4754 0.3115 0.9360 0.046 Uiso calc R 1 1 . .
loop_
    _atom_site_aniso_label
    _atom_site_aniso_U_11
    _atom_site_aniso_U_22
    _atom_site_aniso_U_33
    _atom_site_aniso_U_12
    _atom_site_aniso_U_13
    _atom_site_aniso_U_23
    Co1 0.03125(19) 0.01885(18) 0.02070(16) 0.000 0.00108(12) 0.000
    O3 0.0410(7) 0.0518(8) 0.0235(6) 0.0044(6) -0.0037(5) -0.0006(5)
    C9 0.0328(9) 0.0268(10) 0.0250(8) -0.0021(7) 0.0040(7) -0.0023(6)
    N1 0.0354(11) 0.0228(11) 0.0283(10) 0.000 0.0020(8) 0.000
    C8 0.0486(14) 0.088(2) 0.1002(19) -0.0260(13) 0.0020(13) 0.0290(16)
    C7 0.0350(11) 0.0761(16) 0.0378(10) 0.0012(10) 0.0077(8) 0.0059(10)
    C11 0.0383(10) 0.0266(10) 0.0519(10) 0.0060(8) 0.0123(8) 0.0033(8)
    O1 0.0366(8) 0.0757(11) 0.0525(8) 0.0119(7) -0.0024(6) -0.0041(8)
    C10 0.0350(10) 0.0263(10) 0.0497(10) -0.0025(8) 0.0088(8) 0.0017(8)
    C6 0.0475(14) 0.096(2) 0.0644(15) 0.0133(13) 0.0001(11) -0.0174(14)
    C1 0.0584(17) 0.102(2) 0.103(2) 0.0051(16) 0.0024(15) -0.0423(19)
    C5 0.0315(10) 0.0771(17) 0.0535(12) 0.0076(10) 0.0104(9) -0.0093(11)
    C4 0.0461(13) 0.086(2) 0.0623(14) 0.0115(12) 0.0026(11) -0.0031(13)
    C3 0.0592(16) 0.084(2) 0.101(2) 0.0153(15) 0.0129(15) 0.0090(17)
    C2 0.0567(17) 0.079(2) 0.139(3) 0.0018(16) 0.0263(18) -0.024(2)
    C12 0.0462(15) 0.0207(14) 0.0255(11) 0.000 0.0046(10) 0.000
    O2 0.0351(7) 0.0398(7) 0.0276(6) 0.0029(5) 0.0070(5) 0.0071(5)
    C13 0.0388(14) 0.0197(13) 0.0294(11) 0.000 0.0022(10) 0.000
    N2 0.0419(12) 0.0229(11) 0.0282(10) 0.000 0.0019(9) 0.000
    C14 0.0627(12) 0.0250(10) 0.0312(9) 0.0026(9) 0.0133(8) 0.0049(7)
    C15 0.0605(12) 0.0258(10) 0.0292(8) 0.0051(9) 0.0119(8) -0.0018(7)
_geom_special_details
;
All e.s.d.'s (except the e.s.d. in the dihedral angle between two l.s. planes)
are estimated using the full covariance matrix. The cell e.s.d.'s are taken
into account individually in the estimation of e.s.d.'s in distances, angles
and torsion angles; correlations between e.s.d.'s in cell parameters are only
used when they are defined by crystal symmetry. An approximate (isotropic)
treatment of cell e.s.d.'s is used for estimating e.s.d.'s involving l.s.
planes.
;
loop_
    _geom_bond_atom_site_label_1
    _geom_bond_atom_site_label_2
    _geom_bond_site_symmetry_2
    _geom_bond_distance
    _geom_bond_publ_flag
    Co1 O3 2_656 2.0357(12) ?
    Co1 O3 . 2.0357(12) y
    Co1 O2 6_565 2.1275(11) ?
    Co1 O2 5_667 2.1275(11) y
    Co1 N1 . 2.1989(19) y
    Co1 N2 . 2.2051(19) y
    O3 C9 . 1.243(2) ?
    C9 O2 . 1.2489(18) ?
    C9 C7 . 1.546(2) ?
    N1 C10 . 1.3453(19) ?
    N1 C10 2_656 1.3453(19) ?
    C8 C7 . 1.537(3) ?
    C8 H8A . 0.9600 ?
    C8 H8B . 0.9600 ?
    C8 H8C . 0.9600 ?
    C7 O1 . 1.438(2) ?
    C7 H7 . 0.9800 ?
    C11 C12 . 1.395(2) ?
    C11 C10 . 1.407(2) ?
    C11 H11 . 0.9300 ?
    O1 C5 . 1.394(3) ?
    C10 H10 . 0.9300 ?
    C6 C5 . 1.382(3) ?
    C6 C1 . 1.407(4) ?
    C6 H6 . 0.9300 ?
    C1 C2 . 1.384(4) ?
    C1 H1 . 0.9300 ?
    C5 C4 . 1.398(3) ?
    C4 C3 . 1.402(4) ?
    C4 H4 . 0.9300 ?
    C3 C2 . 1.381(4) ?
    C3 H3 . 0.9300 ?
    C2 H2 . 0.9300 ?
    C12 C11 2_656 1.395(2) ?
    C12 C13 1_565 1.520(3) ?
    O2 Co1 5_667 2.1275(11) ?
    C13 C14 . 1.3924(19) ?
    C13 C14 2_656 1.392(2) ?
    C13 C12 1_545 1.520(3) ?
    N2 C15 2_656 1.3439(19) ?
    N2 C15 . 1.3439(19) ?
    C14 C15 . 1.408(2) ?
    C14 H14A . 0.9300 ?
    C15 H15A . 0.9300 ?
loop_
    _geom_angle_atom_site_label_1
    _geom_angle_atom_site_label_2
    _geom_angle_atom_site_label_3
    _geom_angle_site_symmetry_1
    _geom_angle_site_symmetry_3
    _geom_angle
    _geom_angle_publ_flag
    O3 Co1 O3 2_656 . 174.53(7) ?
    O3 Co1 O2 2_656 6_565 95.10(5) ?
    O3 Co1 O2 . 6_565 84.80(5) ?
    O3 Co1 O2 2_656 5_667 84.80(5) ?
    O3 Co1 O2 . 5_667 95.10(5) ?
    O2 Co1 O2 6_565 5_667 177.85(6) ?
    O3 Co1 N1 2_656 . 87.26(4) ?
    O3 Co1 N1 . . 87.26(4) ?
    O2 Co1 N1 6_565 . 88.93(3) ?
    O2 Co1 N1 5_667 . 88.93(3) ?
    O3 Co1 N2 2_656 . 92.74(4) ?
    O3 Co1 N2 . . 92.74(4) ?
    O2 Co1 N2 6_565 . 91.07(3) ?
    O2 Co1 N2 5_667 . 91.07(3) ?
    N1 Co1 N2 . . 180.0 ?
    C9 O3 Co1 . . 159.26(12) ?
    O3 C9 O2 . . 126.46(16) ?
    O3 C9 C7 . . 115.51(14) ?
    O2 C9 C7 . . 117.75(15) ?
    C10 N1 C10 . 2_656 116.3(2) ?
    C10 N1 Co1 . . 121.84(10) ?
    C10 N1 Co1 2_656 . 121.84(10) ?
    C7 C8 H8A . . 109.5 ?
    C7 C8 H8B . . 109.5 ?
    H8A C8 H8B . . 109.5 ?
    C7 C8 H8C . . 109.5 ?
    H8A C8 H8C . . 109.5 ?
    H8B C8 H8C . . 109.5 ?
    O1 C7 C8 . . 107.80(18) ?
    O1 C7 C9 . . 112.24(15) ?
    C8 C7 C9 . . 108.70(17) ?
    O1 C7 H7 . . 109.4 ?
    C8 C7 H7 . . 109.4 ?
    C9 C7 H7 . . 109.4 ?
    C12 C11 C10 . . 120.05(16) ?
    C12 C11 H11 . . 120.0 ?
    C10 C11 H11 . . 120.0 ?
    C5 O1 C7 . . 118.84(16) ?
    N1 C10 C11 . . 123.57(16) ?
    N1 C10 H10 . . 118.2 ?
    C11 C10 H10 . . 118.2 ?
    C5 C6 C1 . . 119.8(3) ?
    C5 C6 H6 . . 120.1 ?
    C1 C6 H6 . . 120.1 ?
    C2 C1 C6 . . 122.3(3) ?
    C2 C1 H1 . . 118.9 ?
    C6 C1 H1 . . 118.9 ?
    C6 C5 O1 . . 125.2(2) ?
    C6 C5 C4 . . 118.1(2) ?
    O1 C5 C4 . . 116.7(2) ?
    C5 C4 C3 . . 121.6(2) ?
    C5 C4 H4 . . 119.2 ?
    C3 C4 H4 . . 119.2 ?
    C2 C3 C4 . . 120.4(3) ?
    C2 C3 H3 . . 119.8 ?
    C4 C3 H3 . . 119.8 ?
    C3 C2 C1 . . 118.0(3) ?
    C3 C2 H2 . . 121.0 ?
    C1 C2 H2 . . 121.0 ?
    C11 C12 C11 . 2_656 116.4(2) ?
    C11 C12 C13 . 1_565 121.80(10) ?
    C11 C12 C13 2_656 1_565 121.80(10) ?
    C9 O2 Co1 . 5_667 134.85(11) ?
    C14 C13 C14 . 2_656 116.3(2) ?
    C14 C13 C12 . 1_545 121.84(10) ?
    C14 C13 C12 2_656 1_545 121.84(10) ?
    C15 N2 C15 2_656 . 116.0(2) ?
    C15 N2 Co1 2_656 . 122.01(10) ?
    C15 N2 Co1 . . 122.01(10) ?
    C13 C14 C15 . . 120.04(15) ?
    C13 C14 H14A . . 120.0 ?
    C15 C14 H14A . . 120.0 ?
    N2 C15 C14 . . 123.75(15) ?
    N2 C15 H15A . . 118.1 ?
    C14 C15 H15A . . 118.1 ?
loop_
    _geom_torsion_atom_site_label_1
    _geom_torsion_atom_site_label_2
    _geom_torsion_atom_site_label_3
    _geom_torsion_atom_site_label_4
    _geom_torsion_site_symmetry_1
    _geom_torsion_site_symmetry_2
    _geom_torsion_site_symmetry_3
    _geom_torsion_site_symmetry_4
    _geom_torsion
    _geom_torsion_publ_flag
    O2 Co1 O3 C9 6_565 . . . -81.2(3) ?
    O2 Co1 O3 C9 5_667 . . . 101.0(3) ?
    N1 Co1 O3 C9 . . . . -170.3(3) ?
    N2 Co1 O3 C9 . . . . 9.7(3) ?
    Co1 O3 C9 O2 . . . . -96.6(3) ?
    Co1 O3 C9 C7 . . . . 89.7(3) ?
    O3 Co1 N1 C10 2_656 . . . 65.25(10) ?
    O3 Co1 N1 C10 . . . . -114.75(10) ?
    O2 Co1 N1 C10 6_565 . . . 160.41(10) ?
    O2 Co1 N1 C10 5_667 . . . -19.59(10) ?
    O3 Co1 N1 C10 2_656 . . 2_656 -114.75(10) ?
    O3 Co1 N1 C10 . . . 2_656 65.25(10) ?
    O2 Co1 N1 C10 6_565 . . 2_656 -19.59(10) ?
    O2 Co1 N1 C10 5_667 . . 2_656 160.41(10) ?
    O3 C9 C7 O1 . . . . -156.70(16) ?
    O2 C9 C7 O1 . . . . 29.0(2) ?
    O3 C9 C7 C8 . . . . 84.2(2) ?
    O2 C9 C7 C8 . . . . -90.2(2) ?
    C8 C7 O1 C5 . . . . -167.58(16) ?
    C9 C7 O1 C5 . . . . 72.7(2) ?
    C10 N1 C10 C11 2_656 . . . -0.85(13) ?
    Co1 N1 C10 C11 . . . . 179.15(13) ?
    C12 C11 C10 N1 . . . . 1.7(3) ?
    C5 C6 C1 C2 . . . . 1.5(4) ?
    C1 C6 C5 O1 . . . . 177.6(2) ?
    C1 C6 C5 C4 . . . . -1.7(3) ?
    C7 O1 C5 C6 . . . . 4.0(3) ?
    C7 O1 C5 C4 . . . . -176.79(16) ?
    C6 C5 C4 C3 . . . . 0.9(3) ?
    O1 C5 C4 C3 . . . . -178.37(19) ?
    C5 C4 C3 C2 . . . . 0.1(4) ?
    C4 C3 C2 C1 . . . . -0.3(4) ?
    C6 C1 C2 C3 . . . . -0.4(4) ?
    C10 C11 C12 C11 . . . 2_656 -0.79(12) ?
    C10 C11 C12 C13 . . . 1_565 179.21(12) ?
    O3 C9 O2 Co1 . . . 5_667 -2.7(3) ?
    C7 C9 O2 Co1 . . . 5_667 170.92(12) ?
    O3 Co1 N2 C15 2_656 . . 2_656 56.44(11) ?
    O3 Co1 N2 C15 . . . 2_656 -123.56(11) ?
    O2 Co1 N2 C15 6_565 . . 2_656 -38.72(10) ?
    O2 Co1 N2 C15 5_667 . . 2_656 141.28(10) ?
    O3 Co1 N2 C15 2_656 . . . -123.56(11) ?
    O3 Co1 N2 C15 . . . . 56.44(11) ?
    O2 Co1 N2 C15 6_565 . . . 141.28(11) ?
    O2 Co1 N2 C15 5_667 . . . -38.72(11) ?
    C14 C13 C14 C15 2_656 . . . -1.47(13) ?
    C12 C13 C14 C15 1_545 . . . 178.53(13) ?
    C15 N2 C15 C14 2_656 . . . -1.59(14) ?
    Co1 N2 C15 C14 . . . . 178.41(14) ?
    C13 C14 C15 N2 . . . . 3.2(3) ?
loop_
    _geom_hbond_atom_site_label_D
    _geom_hbond_atom_site_label_H
    _geom_hbond_atom_site_label_A
    _geom_hbond_site_symmetry_A
    _geom_hbond_distance_DH
    _geom_hbond_distance_HA
    _geom_hbond_distance_DA
    _geom_hbond_angle_DHA
    C10 H10 O2 5_667 0.93 2.51 3.079(2) 119.5
    C15 H15A O3 5_667 0.93 2.38 3.272(2) 158.8
data_global
_journal_date_recd_electronic     2011-09-29
_journal_date_accepted     2011-10-17
_journal_name_full     'Acta Crystallographica, Section E'
_journal_year     2011
_journal_volume     67
_journal_issue     11
_journal_page_first     m1587
_journal_page_last     m1588
_journal_paper_category     QM
_journal_coeditor_code     WM2537
_publ_contact_author_name     'Guo-Liang Zhao'
_publ_contact_author_address
;
College of Chemistry and Life Sciences
Zhejiang Normal University
Jinhua
Zhejiang 321004
People's Republic of China
and Zhejiang Normal University Xingzhi College
Jinhua
Zhejiang 321004
People's Republic of China
;
_publ_contact_author_email     sky53@zjnu.cn
_publ_contact_author_fax     '86-579-82282595'
_publ_contact_author_phone     '86-579-82283925'
_publ_section_title
;\
Poly[(\m~2~-4,4'-bipyridine-\k^2^<i>N</i>:<i>N</i>')bis(\m~2~-2-\
phenoxypropionato-\k^2^<i>O</i>:<i>O</i>')cobalt(II)]
;
loop_
    _publ_author_name
    _publ_author_address
    'Jin-Bei Shen'
;
College of Chemistry and Life Sciences
Zhejiang Normal University
Jinhua 321004
Zhejiang
People's Republic of China
;
    'Jia-Lu Liu'
;
College of Chemistry and Life Sciences
Zhejiang Normal University
Jinhua 321004
Zhejiang
People's Republic of China
;
    'Guo-Liang Zhao'
;
College of Chemistry and Life Sciences
Zhejiang Normal University
Jinhua
Zhejiang 321004
People's Republic of China
and Zhejiang Normal University Xingzhi College
Jinhua
Zhejiang 321004
People's Republic of China
;
