# Supplementary material for: Poly[(μ2-4,4′-bipyridine-κ2 N:N′)bis­(μ2-2-phen­oxy­propionato-κ2 O:O′)cobalt(II)]
Source: Acta Crystallogr Sect E Struct Rep Online. 2011 Oct 22;67(Pt 11):m1587–8. doi: 10.1107/S1600536811042875 (PMC3247000; doi:10.1107/S1600536811042875)
Supplement: Supplementary file 2 [file e-67-m1587-Isup2.hkl]

# 
# h,k,l, Fc-squared, Fo-squared, sigma(Fo-squared) and status flag 
# 
data_I
_shelx_title ' j in C2/c' 
_shelx_refln_list_code          4 
_shelx_F_calc_maximum      408.73 
_exptl_crystal_F_000      1132.00 
_reflns_d_resolution_high  0.8409 
 
loop_ 
 _symmetry_equiv_pos_as_xyz 
 'x, y, z' 
 '-x, y, -z+1/2' 
 'x+1/2, y+1/2, z' 
 '-x+1/2, y+1/2, -z+1/2' 
 '-x, -y, -z' 
 'x, -y, z-1/2' 
 '-x+1/2, -y+1/2, -z' 
 'x+1/2, -y+1/2, z-1/2' 
 
_cell_length_a    23.6748 
_cell_length_b    11.6289 
_cell_length_c     9.6440 
_cell_angle_alpha  90.000 
_cell_angle_beta   96.353 
_cell_angle_gamma  90.000 
 
_shelx_F_squared_multiplier     1.000 
 
loop_ 
 _refln_index_h 
 _refln_index_k 
 _refln_index_l 
 _refln_F_squared_calc 
 _refln_F_squared_meas 
 _refln_F_squared_sigma 
 _refln_observed_status 
   2   0   0    48207.12    47054.13    740.83 o 
   4   0   0    26867.72    26203.43    334.10 o 
   6   0   0   104243.61   101843.63   2368.69 o 
   8   0   0     2118.42     2233.81     39.96 o 
  10   0   0     6620.34     6333.71     98.09 o 
  12   0   0    18962.39    19345.79    221.40 o 
  14   0   0    12074.30    12502.79    172.73 o 
  16   0   0     6988.65     6930.24    106.57 o 
  18   0   0     3897.95     4180.69    134.69 o 
  20   0   0     3737.69     3665.89    127.65 o 
  22   0   0     5628.26     5821.57    183.10 o 
  24   0   0     1172.87     1054.39     69.86 o 
  26   0   0      488.38      432.71     52.43 o 
   1   1   0    37053.14    36621.89    576.82 o 
   3   1   0      453.08      527.01      9.75 o 
   5   1   0       43.68       34.42      4.10 o 
   7   1   0      112.80       89.91      7.29 o 
   9   1   0      436.42      540.65     12.31 o 
  11   1   0    14543.41    13800.27    123.11 o 
  13   1   0     7877.67     8065.23     84.37 o 
  15   1   0     3282.37     3133.36     40.31 o 
  17   1   0     2643.29     2693.77     53.19 o 
  19   1   0      157.12      126.80     19.37 o 
  21   1   0     1374.78     1327.15     50.46 o 
  23   1   0      586.50      593.79     42.72 o 
  25   1   0      454.85      444.01     35.95 o 
  27   1   0      752.36      903.55     49.57 o 
   0   2   0    20971.04    23783.58    371.06 o 
   2   2   0    10655.34    11197.25    177.57 o 
   4   2   0      196.47      182.82      5.70 o 
   6   2   0      281.22      323.97      8.02 o 
   8   2   0     1461.63     1605.97     20.55 o 
  10   2   0     2451.23     2459.34     29.52 o 
  12   2   0    11680.11    11650.63    107.21 o 
  14   2   0     2871.99     2695.05     40.71 o 
  16   2   0     3730.52     3655.21     57.80 o 
  18   2   0      734.83      762.64     31.57 o 
  20   2   0      776.79      789.94     38.12 o 
  22   2   0     1093.58     1061.81     45.54 o 
  24   2   0      534.02      580.98     38.32 o 
  26   2   0     1005.55     1108.38     75.97 o 
   1   3   0    39271.19    40074.54    589.32 o 
   3   3   0     8799.64     9047.96    120.03 o 
   5   3   0      909.45      998.88     14.69 o 
   7   3   0      775.29      920.02     16.80 o 
   9   3   0      202.10      160.61      7.26 o 
  11   3   0      337.56      474.46     11.81 o 
  13   3   0     5307.55     4861.41     62.10 o 
  15   3   0     3654.16     3560.84     51.31 o 
  17   3   0      195.67      189.46     15.60 o 
  19   3   0     1830.30     1730.90     43.25 o 
  21   3   0     1098.91     1069.76     35.22 o 
  23   3   0      108.32      114.00     21.53 o 
  25   3   0      610.42      607.41     69.52 o 
  27   3   0      115.03      117.12     27.22 o 
   0   4   0    24974.71    25759.73    497.71 o 
   2   4   0    19406.33    19594.09    194.52 o 
   4   4   0     1304.51     1209.08     19.81 o 
   6   4   0       71.52       99.10      5.33 o 
   8   4   0     1842.06     1792.73     24.92 o 
  10   4   0      894.37      898.64     19.13 o 
  12   4   0     4732.85     4802.18     60.27 o 
  14   4   0     7348.17     7237.46     96.41 o 
  16   4   0      494.11      516.51     30.61 o 
  18   4   0      418.26      409.29     35.25 o 
  20   4   0     1655.09     1578.03     46.84 o 
  22   4   0      525.65      521.36     26.71 o 
  24   4   0      584.93      655.01     40.39 o 
  26   4   0      668.06      714.07     45.13 o 
   1   5   0    42528.49    45838.29    351.88 o 
   3   5   0     9017.55     9531.37     78.50 o 
   5   5   0     2474.99     2442.95     29.05 o 
   7   5   0     3806.60     3898.26     40.24 o 
   9   5   0     2576.17     2673.75     31.13 o 
  11   5   0     2672.15     2729.10     59.49 o 
  13   5   0     8903.11     9003.93    132.99 o 
  15   5   0     2873.82     2940.94     50.59 o 
  17   5   0      435.60      439.99     22.15 o 
  19   5   0     1637.14     1570.22     42.89 o 
  21   5   0     1155.03     1153.11     45.78 o 
  23   5   0      688.36      637.47     31.00 o 
  25   5   0      639.70      606.84     40.62 o 
   0   6   0      861.94      764.80     15.95 o 
   2   6   0     7553.98     7789.93     66.31 o 
   4   6   0      132.03      127.71      6.90 o 
   6   6   0      116.23      103.86      6.19 o 
   8   6   0     3685.45     3857.46     44.14 o 
  10   6   0      943.45      932.00     20.06 o 
  12   6   0     5168.90     5197.51     73.69 o 
  14   6   0     2649.65     2600.14     46.12 o 
  16   6   0       78.59       54.06     23.03 o 
  18   6   0      137.99      121.87     29.95 o 
  20   6   0      191.80      231.65     20.21 o 
  22   6   0       35.98       58.55     14.76 o 
  24   6   0      227.15      262.65     28.78 o 
   1   7   0     2363.24     2383.59     29.85 o 
   3   7   0      526.08      542.29     12.79 o 
   5   7   0      116.42      140.22      8.18 o 
   7   7   0       92.16      102.83      7.73 o 
   9   7   0       33.28       48.35      6.75 o 
  11   7   0      226.29      266.37     21.36 o 
  13   7   0     1274.84     1201.81     42.84 o 
  15   7   0      210.55      222.11     29.48 o 
  17   7   0       81.87       63.36     16.62 o 
  19   7   0      919.79      941.25     42.41 o 
  21   7   0      341.92      280.10     28.55 o 
  23   7   0      758.02      758.54     42.41 o 
   0   8   0     4502.87     4342.11     88.31 o 
   2   8   0     1211.64     1214.54     26.90 o 
   4   8   0       18.04       19.91      5.89 o 
   6   8   0        9.22        8.86      5.52 o 
   8   8   0      302.59      320.89     14.10 o 
  10   8   0       96.86       72.87     13.69 o 
  12   8   0       31.14       31.57     12.47 o 
  14   8   0     1194.29     1178.55     44.35 o 
  16   8   0      487.96      549.83     32.43 o 
  18   8   0        9.11        9.68     15.45 o 
  20   8   0      347.39      312.14     54.44 o 
  22   8   0       12.17       19.50     17.82 o 
   1   9   0      705.53      722.32     23.21 o 
   3   9   0      106.11      107.22     16.78 o 
   5   9   0      162.03      152.53     14.79 o 
   7   9   0     2043.63     1938.92     54.29 o 
   9   9   0      737.64      568.07     45.57 o 
  11   9   0     2768.02     2861.95    107.72 o 
  13   9   0     1654.21     1660.99     80.58 o 
  15   9   0        0.47        0.00     19.43 o 
  17   9   0        3.26       13.40     23.12 o 
  19   9   0      125.34       87.45     30.32 o 
  21   9   0        1.59        0.00     25.97 o 
   0  10   0      153.98      138.37     27.64 o 
   2  10   0        0.23        0.00     11.55 o 
   4  10   0       50.73       29.96     14.47 o 
   6  10   0       37.30       29.27     14.82 o 
   8  10   0       90.79       25.80     19.27 o 
  10  10   0       49.44       50.42     22.62 o 
  12  10   0       59.16       56.96     26.13 o 
  14  10   0        3.49        0.84     23.96 o 
  16  10   0        3.05        1.01     23.96 o 
  18  10   0        4.95        0.00     25.46 o 
   1  11   0       58.86       42.06     17.17 o 
   3  11   0      199.14      176.02     22.63 o 
   5  11   0        3.27        0.00     12.66 o 
   7  11   0       22.32       20.77     22.11 o 
   9  11   0        4.11       18.93     21.95 o 
  11  11   0       12.62       27.14     23.79 o 
  13  11   0        0.86        0.00     23.45 o 
  15  11   0       26.61       65.00     27.81 o 
   0  12   0        3.77        0.00     18.43 o 
   2  12   0       38.33       29.27     15.94 o 
   4  12   0       86.15       64.90     16.88 o 
   6  12   0        5.48       23.45     21.44 o 
   8  12   0       12.43        0.00     20.10 o 
  10  12   0       28.22       21.78     21.95 o 
  12  12   0       13.49       18.26     24.63 o 
   1  13   0       42.54       56.01     18.53 o 
   3  13   0       98.97      111.93     35.68 o 
   5  13   0       80.38       50.26     27.31 o 
   7  13   0        3.57        0.00     20.44 o 
   9  13   0        8.88        0.00     23.12 o 
 -27   1   1      143.39      135.43     26.65 o 
 -25   1   1      232.92      217.90     29.02 o 
 -23   1   1      351.20      307.36     30.24 o 
 -21   1   1      566.92      574.53     34.56 o 
 -19   1   1     1765.76     1792.19     43.51 o 
 -17   1   1      269.64      219.94     12.79 o 
 -15   1   1      207.03      192.96      9.80 o 
 -13   1   1       27.64       17.03      4.72 o 
 -11   1   1        0.26        5.30      6.48 o 
  -9   1   1        3.15       27.24      8.65 o 
  -7   1   1    19827.53    20645.45    190.46 o 
  -5   1   1    15620.36    16303.17    150.39 o 
  -3   1   1      418.68      435.03      8.44 o 
  -1   1   1     6845.90     7136.95     94.24 o 
   1   1   1    27428.43    27253.89    532.38 o 
   3   1   1     4052.67     4080.37     56.37 o 
   5   1   1     3041.38     2935.04     34.89 o 
   7   1   1    13687.43    13693.10    142.00 o 
   9   1   1     3343.38     3301.26     39.27 o 
  11   1   1     1662.70     1595.96     22.34 o 
  13   1   1     2761.37     2795.40     36.89 o 
  15   1   1       57.74       46.71      6.98 o 
  17   1   1      212.24      218.77     20.55 o 
  19   1   1        6.03        0.00     11.13 o 
  21   1   1       18.28       14.37     14.16 o 
  23   1   1      829.65      765.87     43.64 o 
  25   1   1        1.33        0.00     16.12 o 
  27   1   1        9.62       21.36     19.65 o 
 -26   2   1      252.06      251.75     30.46 o 
 -24   2   1        6.23        0.00     15.55 o 
 -22   2   1       21.40        0.00     13.60 o 
 -20   2   1       23.66       42.03     11.23 o 
 -18   2   1      766.25      806.63     28.02 o 
 -16   2   1      395.19      415.85     21.96 o 
 -14   2   1       79.19       94.56      7.52 o 
 -12   2   1      279.37      365.74      9.96 o 
 -10   2   1     1583.76     1695.36     25.00 o 
  -8   2   1     3305.57     3391.35     35.99 o 
  -6   2   1     2807.70     2851.67     29.97 o 
  -4   2   1     2025.56     2006.67     23.33 o 
  -2   2   1     9979.75     9599.82    247.55 o 
   0   2   1       49.97       88.69      3.89 o 
   2   2   1      415.87      422.62      8.95 o 
   4   2   1     1022.45     1032.01     16.16 o 
   6   2   1     2688.16     2491.72     43.21 o 
   8   2   1      349.70      337.73      9.08 o 
  10   2   1      636.59      643.41     13.72 o 
  12   2   1     8339.33     8842.70     90.46 o 
  14   2   1      197.21      192.54     10.69 o 
  16   2   1     1160.94     1173.69     27.72 o 
  18   2   1      236.94      258.30     16.81 o 
  20   2   1      293.13      301.12     25.79 o 
  22   2   1       78.31       75.23     17.92 o 
  24   2   1      139.11      104.29     22.28 o 
  26   2   1       23.75       32.59     19.17 o 
 -27   3   1       16.16       12.35     18.79 o 
 -25   3   1       87.69      103.49     25.21 o 
 -23   3   1        6.56       28.39     16.26 o 
 -21   3   1      361.35      349.65     22.30 o 
 -19   3   1        3.93        0.00      8.63 o 
 -17   3   1       13.52       26.17      9.64 o 
 -15   3   1      693.90      662.35     16.70 o 
 -13   3   1       75.80       70.51      5.90 o 
 -11   3   1      378.80      358.09     10.70 o 
  -9   3   1      991.47      905.59     15.41 o 
  -7   3   1       49.57       54.19      4.30 o 
  -5   3   1     1416.67     1396.14     24.41 o 
  -3   3   1     1585.81     1486.25     23.30 o 
  -1   3   1     2734.75     2894.42     88.78 o 
   1   3   1     6588.29     6894.10     80.20 o 
   3   3   1       64.29       77.91      5.83 o 
   5   3   1      344.54      297.17      8.25 o 
   7   3   1      102.70       68.10      5.28 o 
   9   3   1     1027.11     1089.75     19.95 o 
  11   3   1     2475.13     2503.07     35.68 o 
  13   3   1     1549.85     1432.66     26.15 o 
  15   3   1      598.68      537.33     19.22 o 
  17   3   1     1635.31     1650.46     40.25 o 
  19   3   1        9.06        7.63      9.03 o 
  21   3   1       25.81       36.35     15.91 o 
  23   3   1        3.32        5.31     14.50 o 
  25   3   1        8.29        0.00     16.31 o 
 -26   4   1      195.03      233.43     44.81 o 
 -24   4   1      680.57      711.97     33.07 o 
 -22   4   1      229.04      203.01     19.97 o 
 -20   4   1      509.58      536.44     26.06 o 
 -18   4   1      522.55      602.24     25.81 o 
 -16   4   1       86.15       88.99     18.67 o 
 -14   4   1      610.30      629.93     16.15 o 
 -12   4   1      720.73      695.88     14.21 o 
 -10   4   1      738.63      629.56     12.14 o 
  -8   4   1      994.63      838.52     22.45 o 
  -6   4   1     1823.80     1887.25     28.99 o 
  -4   4   1     1605.81     1501.31     17.26 o 
  -2   4   1     6220.08     6121.72     60.57 o 
   0   4   1     6546.18     6533.42     70.13 o 
   2   4   1     2588.87     2508.57     30.75 o 
   4   4   1     1757.44     1697.60     25.74 o 
   6   4   1      131.38      149.97      6.36 o 
   8   4   1       71.59      125.64      8.80 o 
  10   4   1     1464.53     1495.61     24.91 o 
  12   4   1      898.82      752.56     23.35 o 
  14   4   1     1960.13     1816.99     35.44 o 
  16   4   1     3145.07     3072.30     52.09 o 
  18   4   1      293.05      276.32     19.33 o 
  20   4   1      174.77      183.81     17.74 o 
  22   4   1      153.14      160.94     23.27 o 
  24   4   1        2.14        0.00     15.26 o 
  26   4   1      173.48      131.68     25.64 o 
 -25   5   1      535.02      529.48     38.58 o 
 -23   5   1      958.54      963.98     37.39 o 
 -21   5   1     1469.05     1337.58     41.70 o 
 -19   5   1      466.26      456.79     24.50 o 
 -17   5   1      647.96      656.31     26.42 o 
 -15   5   1     1493.94     1436.09     37.85 o 
 -13   5   1      349.43      389.82     14.29 o 
 -11   5   1     3086.56     3050.71     59.18 o 
  -9   5   1     3591.80     3690.69     43.49 o 
  -7   5   1        8.88       13.86      3.59 o 
  -5   5   1    12935.54    13002.24    106.36 o 
  -3   5   1     6915.47     6923.61     63.50 o 
  -1   5   1     8135.67     8766.92     78.58 o 
   1   5   1    36233.67    38372.35    372.34 o 
   3   5   1     3284.03     3339.60     36.89 o 
   5   5   1     1985.26     2075.09     27.65 o 
   7   5   1     2050.80     2132.03     29.60 o 
   9   5   1       83.00       85.96      6.68 o 
  11   5   1     2619.24     2678.49     38.46 o 
  13   5   1     5166.26     5123.32     72.66 o 
  15   5   1     2716.98     2669.03     55.13 o 
  17   5   1     2477.57     2283.06     50.72 o 
  19   5   1      931.28      857.03     31.04 o 
  21   5   1      153.36      149.26     17.29 o 
  23   5   1      410.11      401.73     33.05 o 
  25   5   1      234.80      261.19     30.73 o 
 -24   6   1      546.57      549.75     31.26 o 
 -22   6   1     1046.84     1038.45     38.33 o 
 -20   6   1      744.46      761.16     31.50 o 
 -18   6   1      692.47      691.29     29.08 o 
 -16   6   1     1241.46     1250.17     36.58 o 
 -14   6   1      883.12      839.56     54.23 o 
 -12   6   1     2081.86     2170.03     46.35 o 
 -10   6   1     3923.84     3960.45     52.51 o 
  -8   6   1      255.77      208.36      8.90 o 
  -6   6   1     1371.14     1227.07     19.72 o 
  -4   6   1     6544.87     6610.20     62.39 o 
  -2   6   1      264.51      207.72      8.65 o 
   0   6   1     4712.61     4769.31     55.84 o 
   2   6   1     5426.12     5142.02     54.11 o 
   4   6   1      103.97      157.90      6.93 o 
   6   6   1       50.57       55.10      5.53 o 
   8   6   1       67.38      123.45      8.17 o 
  10   6   1       70.52       76.88      7.08 o 
  12   6   1     1616.55     1723.04     29.87 o 
  14   6   1     2163.44     2086.15     39.91 o 
  16   6   1     1996.17     1930.43     83.01 o 
  18   6   1      985.26     1031.32     42.28 o 
  20   6   1       58.64       47.62     44.31 o 
  22   6   1      123.38      134.42     22.90 o 
  24   6   1      167.96      161.49     35.01 o 
 -23   7   1      280.84      256.90     50.76 o 
 -21   7   1      899.38     1000.65     56.87 o 
 -19   7   1        9.62       10.47     14.02 o 
 -17   7   1      381.70      349.60     46.48 o 
 -15   7   1     1833.78     1860.81     96.97 o 
 -13   7   1      810.17      805.40     27.09 o 
 -11   7   1     4828.91     4885.29     70.75 o 
  -9   7   1     4274.34     4180.28     59.04 o 
  -7   7   1     3989.07     4134.84     52.34 o 
  -5   7   1     1740.13     1639.67     23.16 o 
  -3   7   1     3858.63     3794.18     40.97 o 
  -1   7   1     4376.89     4525.24     50.24 o 
   1   7   1     2870.06     2616.22     36.39 o 
   3   7   1     2601.69     2588.55     33.40 o 
   5   7   1      512.23      571.42     13.44 o 
   7   7   1     2761.15     2606.00     36.62 o 
   9   7   1      420.17      434.88     15.52 o 
  11   7   1     4096.69     4242.94     91.16 o 
  13   7   1     7623.13     7711.75    147.40 o 
  15   7   1     1637.77     1561.19     61.06 o 
  17   7   1     2149.80     2179.74     64.79 o 
  19   7   1      348.51      341.22     28.74 o 
  21   7   1        6.52        8.95     14.99 o 
  23   7   1       30.42       19.94     20.69 o 
 -22   8   1      179.85      241.19     29.32 o 
 -20   8   1      305.43      341.93     30.58 o 
 -18   8   1      112.60      120.98     27.64 o 
 -16   8   1       67.26       19.36     13.75 o 
 -14   8   1      226.59      245.76     35.35 o 
 -12   8   1       71.42       63.16     22.95 o 
 -10   8   1       34.86       30.36     12.15 o 
  -8   8   1      275.94      267.99     16.70 o 
  -6   8   1       39.09       42.74      8.25 o 
  -4   8   1     1407.46     1431.09     30.05 o 
  -2   8   1     5485.20     5531.00     75.67 o 
   0   8   1     7696.54     7722.55     98.85 o 
   2   8   1     4430.13     4338.01     78.06 o 
   4   8   1     3142.58     3092.82     48.61 o 
   6   8   1      194.28      218.60     13.90 o 
   8   8   1       80.62       57.75     12.77 o 
  10   8   1      362.09      358.53     23.57 o 
  12   8   1      240.31      235.99     24.12 o 
  14   8   1     1793.20     1737.43     56.46 o 
  16   8   1     1264.04     1339.13     50.14 o 
  18   8   1      486.77      503.76     33.46 o 
  20   8   1      558.88      548.72     47.66 o 
  22   8   1       25.52       19.81     24.46 o 
 -21   9   1      318.89      328.51     48.75 o 
 -19   9   1     1627.95     1634.18     89.96 o 
 -17   9   1      790.64      865.92     63.99 o 
 -15   9   1      339.98      382.96     44.56 o 
 -13   9   1     3571.43     3632.72    129.16 o 
 -11   9   1     1552.27     1541.54     75.55 o 
  -9   9   1     1474.46     1454.78     65.00 o 
  -7   9   1     2719.21     2751.64     55.92 o 
  -5   9   1     1093.17     1161.85     33.42 o 
  -3   9   1     2936.84     2922.15     57.70 o 
  -1   9   1     4055.66     4069.07     91.71 o 
   1   9   1     2032.44     1992.82     44.86 o 
   3   9   1     3732.24     3689.33    120.86 o 
   5   9   1      541.19      525.42     34.76 o 
   7   9   1       54.46       22.45     20.94 o 
   9   9   1     1882.48     2012.95     84.93 o 
  11   9   1      616.94      573.09     48.41 o 
  13   9   1     1104.39     1235.98     70.19 o 
  15   9   1     3801.20     3707.10     91.46 o 
  17   9   1      831.66      785.69     73.63 o 
  19   9   1      417.27      412.91     33.19 o 
 -18  10   1      350.20      515.47     56.62 o 
 -16  10   1      540.72      561.87     54.78 o 
 -14  10   1     1031.05     1069.63     68.01 o 
 -12  10   1     2835.93     2673.99    108.55 o 
 -10  10   1     1850.58     2121.34     92.97 o 
  -8  10   1     2739.37     2708.81     70.64 o 
  -6  10   1     1601.22     1600.45     56.79 o 
  -4  10   1      459.10      513.81     30.32 o 
  -2  10   1     2860.48     2817.63     71.84 o 
   0  10   1      889.44      988.32     40.71 o 
   2  10   1     1295.24     1458.25     48.90 o 
   4  10   1     1230.58     1155.61     45.57 o 
   6  10   1      101.20      151.94     30.66 o 
   8  10   1      866.20      974.14     59.97 o 
  10  10   1      984.92      985.70     63.83 o 
  12  10   1     1894.27     1847.94     88.12 o 
  14  10   1     2120.28     2211.80    100.85 o 
  16  10   1     1100.30     1144.01     72.20 o 
  18  10   1      280.66      274.90     44.39 o 
 -17  11   1      610.12      683.66     64.16 o 
 -15  11   1      591.33      685.84     61.98 o 
 -13  11   1     1224.03     1237.49     74.04 o 
 -11  11   1      919.48      910.32     61.82 o 
  -9  11   1     1178.34     1025.74     65.67 o 
  -7  11   1     1873.05     1781.00     57.99 o 
  -5  11   1     1545.29     1503.04     52.65 o 
  -3  11   1     3204.39     3063.90     81.50 o 
  -1  11   1     5606.29     5160.97    111.87 o 
   1  11   1     4392.03     4046.96     93.70 o 
   3  11   1     4103.11     3954.95    124.72 o 
   5  11   1     2598.48     2371.62     98.17 o 
   7  11   1      787.82      871.95     59.64 o 
   9  11   1     1139.79     1140.66     68.35 o 
  11  11   1     1356.41     1282.38     75.55 o 
  13  11   1     1738.81     1726.65     89.12 o 
  15  11   1     2194.81     2145.13    102.86 o 
 -12  12   1      805.02      889.88     66.17 o 
 -10  12   1     1074.16     1119.05     71.87 o 
  -8  12   1      722.17      776.80     61.31 o 
  -6  12   1      846.48      934.46     43.40 o 
  -4  12   1     1104.61     1071.90     45.78 o 
  -2  12   1     1111.29     1041.37     45.13 o 
   0  12   1     1761.55     1661.45     55.87 o 
   2  12   1     1728.53     1682.29     56.88 o 
   4  12   1      854.24      761.72     55.95 o 
   6  12   1      530.13      550.81     52.27 o 
   8  12   1      451.56      485.31     50.42 o 
  10  12   1      470.71      344.43     46.57 o 
  12  12   1      919.16     1007.65     71.87 o 
  -9  13   1      151.89      134.69     36.35 o 
  -7  13   1      170.80      162.83     35.85 o 
  -5  13   1      169.45      181.93     37.19 o 
  -3  13   1      310.33      320.89     58.47 o 
  -1  13   1      607.72      677.03     71.28 o 
   1  13   1      669.34      659.53     38.97 o 
   3  13   1      525.79      564.38     53.94 o 
   5  13   1      234.43      294.84     44.06 o 
   7  13   1       63.42       66.67     30.82 o 
 -28   0   2      137.10      127.65     40.21 o 
 -26   0   2     1472.90     1335.49     81.92 o 
 -24   0   2     2523.79     2150.65    101.18 o 
 -22   0   2     3160.51     3157.80    123.63 o 
 -20   0   2     3624.93     3320.03    103.11 o 
 -18   0   2     1214.26     1172.63     40.75 o 
 -16   0   2     2251.79     2341.25     50.00 o 
 -14   0   2     4612.82     4556.42     76.59 o 
 -12   0   2     4221.74     4588.40     64.85 o 
 -10   0   2    38180.62    39923.09    439.80 o 
  -8   0   2    41429.24    42765.40    467.56 o 
  -6   0   2    25516.91    26762.16    345.44 o 
  -4   0   2   167059.36   155236.92   1698.04 o 
  -2   0   2    25663.38    27518.09    351.21 o 
   0   0   2     1404.50     1637.87     30.09 o 
   2   0   2   165687.97   167485.28   3671.59 o 
   4   0   2    60995.91    64508.93    997.70 o 
   6   0   2    29480.16    30156.82    475.42 o 
   8   0   2    12544.09    12636.50    172.77 o 
  10   0   2     9603.82     9641.13    182.45 o 
  12   0   2    14809.14    15023.93    352.49 o 
  14   0   2    15637.05    14954.73    259.21 o 
  16   0   2    10823.02    10460.98    194.15 o 
  18   0   2    13132.51    12652.47    324.66 o 
  20   0   2     2784.86     2879.38    110.23 o 
  22   0   2       99.90       82.42     27.98 o 
  24   0   2     4011.65     3742.95    140.55 o 
  26   0   2      785.26      812.15     64.16 o 
 -27   1   2      496.19      452.30     47.91 o 
 -25   1   2     1443.73     1409.84     57.96 o 
 -23   1   2      488.33      501.83     35.86 o 
 -21   1   2     1207.12     1221.77     37.95 o 
 -19   1   2      290.88      289.71     21.93 o 
 -17   1   2       54.19       67.02     12.28 o 
 -15   1   2     2033.65     2077.68     32.18 o 
 -13   1   2      352.74      333.48     11.63 o 
 -11   1   2    12717.80    13173.77    110.39 o 
  -9   1   2    28773.86    28877.40    227.02 o 
  -7   1   2    15937.87    16127.12    129.36 o 
  -5   1   2    15988.51    15605.08    134.27 o 
  -3   1   2     3894.29     3794.53     60.35 o 
  -1   1   2     5077.13     4910.43     72.84 o 
   1   1   2       82.70       66.22      7.16 o 
   3   1   2    13124.13    12394.32    279.43 o 
   5   1   2      145.64      102.46      5.79 o 
   7   1   2     8064.12     7558.86     83.11 o 
   9   1   2     1888.35     1785.16     27.96 o 
  11   1   2     1715.45     1868.66     30.58 o 
  13   1   2     8424.47     8576.94     90.78 o 
  15   1   2     3800.15     3813.68     61.63 o 
  17   1   2     5124.72     5007.12    107.50 o 
  19   1   2      246.96      261.69     24.44 o 
  21   1   2      212.93      178.63     22.77 o 
  23   1   2      153.05      183.97     25.53 o 
  25   1   2       44.48       29.45     19.25 o 
 -26   2   2      924.61      886.54     52.02 o 
 -24   2   2     1255.85     1258.73     53.56 o 
 -22   2   2      713.09      779.68     31.78 o 
 -20   2   2     1667.86     1813.30     46.36 o 
 -18   2   2      415.38      408.97     17.83 o 
 -16   2   2     1027.80     1047.72     30.14 o 
 -14   2   2     2198.51     2308.00     33.68 o 
 -12   2   2     5627.02     5672.40     58.15 o 
 -10   2   2    18374.43    18988.23    144.03 o 
  -8   2   2    25004.86    25684.86    190.09 o 
  -6   2   2    21186.11    21304.16    157.92 o 
  -4   2   2     5371.19     5239.21     49.01 o 
  -2   2   2      378.08      371.18      7.15 o 
   0   2   2     1389.75     1465.54     42.04 o 
   2   2   2     7691.69     7576.08    102.95 o 
   4   2   2     2775.90     2602.33     46.04 o 
   6   2   2      640.37      525.07     12.46 o 
   8   2   2     5133.61     5140.03     54.44 o 
  10   2   2      126.85      136.86     11.16 o 
  12   2   2     2763.79     2959.16     41.05 o 
  14   2   2     4431.85     4537.18     65.36 o 
  16   2   2     4428.83     4285.38     64.57 o 
  18   2   2     1182.95     1096.63     41.90 o 
  20   2   2      101.57       59.88     16.41 o 
  22   2   2       49.97       33.91     16.58 o 
  24   2   2        3.92        0.00     14.82 o 
  26   2   2      187.11      142.80     26.12 o 
 -27   3   2       38.28       44.78     21.66 o 
 -25   3   2      204.84      206.66     28.74 o 
 -23   3   2     2110.41     2082.40     54.47 o 
 -21   3   2       30.04       56.66     13.86 o 
 -19   3   2      300.83      303.29     27.86 o 
 -17   3   2     1266.83     1225.34     29.71 o 
 -15   3   2      382.52      414.18     12.97 o 
 -13   3   2       13.13        1.53      4.27 o 
 -11   3   2     1146.60      974.94     15.95 o 
  -9   3   2     3083.27     2702.37     27.58 o 
  -7   3   2     3421.92     3112.16     29.70 o 
  -5   3   2     2003.00     1953.16     19.10 o 
  -3   3   2      271.57      224.22      5.09 o 
  -1   3   2      809.08      705.62     11.39 o 
   1   3   2      423.41      447.21     13.53 o 
   3   3   2     3150.16     2929.27     37.92 o 
   5   3   2    18749.59    18633.83    188.43 o 
   7   3   2      379.48      488.89     11.38 o 
   9   3   2        9.96       17.62      4.10 o 
  11   3   2     4337.33     4285.46     53.51 o 
  13   3   2       22.03       12.62      5.19 o 
  15   3   2     3843.09     3732.64     58.20 o 
  17   3   2     4522.74     4425.66     77.28 o 
  19   3   2      141.87      179.18     21.50 o 
  21   3   2       15.14        4.91     13.41 o 
  23   3   2       92.30       64.36     25.71 o 
  25   3   2       68.68       94.13     21.61 o 
 -26   4   2      183.99      167.53     27.24 o 
 -24   4   2     1089.10     1090.81     79.78 o 
 -22   4   2      895.17      930.77     35.33 o 
 -20   4   2       87.93      102.52     15.56 o 
 -18   4   2     1085.79     1122.31     35.22 o 
 -16   4   2      580.95      587.23     20.52 o 
 -14   4   2       33.43       43.00      7.27 o 
 -12   4   2     2993.53     3048.76     36.36 o 
 -10   4   2     7511.40     7635.23     68.30 o 
  -8   4   2     7648.18     7378.10     65.16 o 
  -6   4   2     9917.59    10050.55     79.56 o 
  -4   4   2     4018.41     4307.63     37.60 o 
  -2   4   2     1244.36     1117.05     15.61 o 
   0   4   2     1750.70     1548.18     20.12 o 
   2   4   2     2154.04     2227.64     27.72 o 
   4   4   2    14852.10    14852.50    167.02 o 
   6   4   2     2491.88     2340.86     30.19 o 
   8   4   2      326.73      295.40     10.41 o 
  10   4   2     3806.06     3934.07     49.65 o 
  12   4   2     1431.32     1405.76     25.50 o 
  14   4   2     2182.72     2187.74     95.81 o 
  16   4   2     5235.93     5257.70     76.88 o 
  18   4   2     1421.64     1474.02     39.27 o 
  20   4   2       18.40       10.56     24.04 o 
  22   4   2       88.57       68.81     18.00 o 
  24   4   2      216.06      195.64     27.07 o 
 -25   5   2      367.16      331.35     26.92 o 
 -23   5   2     1203.27     1280.59     43.05 o 
 -21   5   2      614.49      566.15     28.89 o 
 -19   5   2      585.21      533.00     26.45 o 
 -17   5   2     2206.20     2172.41     72.85 o 
 -15   5   2      644.21      643.87     21.20 o 
 -13   5   2      666.35      716.00     16.05 o 
 -11   5   2     4079.53     4204.69     49.55 o 
  -9   5   2     8816.38     8923.15     89.60 o 
  -7   5   2     4824.10     4581.64     41.74 o 
  -5   5   2     4314.45     4391.81     44.58 o 
  -3   5   2     7494.49     7772.16     77.67 o 
  -1   5   2     2996.41     2855.14     33.85 o 
   1   5   2     3220.94     3398.34     41.48 o 
   3   5   2    14549.03    15097.37    139.33 o 
   5   5   2    14095.28    13694.85    128.46 o 
   7   5   2     1863.14     1876.20     26.75 o 
   9   5   2     3867.63     3850.29     48.24 o 
  11   5   2     4116.24     4007.32     51.61 o 
  13   5   2     2335.26     2354.80     36.85 o 
  15   5   2     5766.18     5661.19     93.16 o 
  17   5   2     4265.86     4185.90     94.38 o 
  19   5   2      994.98      974.55     33.27 o 
  21   5   2      231.02      217.26     24.98 o 
  23   5   2      265.33      232.02     39.87 o 
  25   5   2      452.84      306.40     45.73 o 
 -24   6   2       92.93       91.15     19.12 o 
 -22   6   2      202.30      289.84     24.49 o 
 -20   6   2        6.86       20.78     12.94 o 
 -18   6   2      137.33      159.95     17.64 o 
 -16   6   2      902.08      992.87     32.80 o 
 -14   6   2        4.22        0.61      7.10 o 
 -12   6   2     2496.51     2477.46     38.07 o 
 -10   6   2     3551.39     3438.99     92.30 o 
  -8   6   2     3125.95     3137.16     43.14 o 
  -6   6   2     9321.55     9517.49     87.86 o 
  -4   6   2       29.30       23.86      3.61 o 
  -2   6   2      630.86      602.53     11.24 o 
   0   6   2       27.61       44.42      5.00 o 
   2   6   2       80.95       48.47      5.38 o 
   4   6   2     5503.28     5421.06     56.69 o 
   6   6   2     1121.06     1112.04     18.08 o 
   8   6   2     1826.70     1810.94     31.48 o 
  10   6   2     2059.71     1933.01     52.15 o 
  12   6   2      973.53      933.31     48.00 o 
  14   6   2     2052.61     2050.99     67.93 o 
  16   6   2     2726.73     2562.37     68.91 o 
  18   6   2      381.08      455.82     30.48 o 
  20   6   2        2.46        0.00     12.91 o 
  22   6   2       16.69       50.59     26.64 o 
  24   6   2       13.45        0.00     23.96 o 
 -23   7   2      645.67      631.06     33.60 o 
 -21   7   2      504.24      559.98     30.00 o 
 -19   7   2     1136.92     1193.57     39.86 o 
 -17   7   2     1663.17     1683.17     45.37 o 
 -15   7   2      539.32      576.78     25.78 o 
 -13   7   2      760.21      809.42     34.32 o 
 -11   7   2     1269.86     1267.24     32.62 o 
  -9   7   2     1480.17     1406.61     30.67 o 
  -7   7   2     2756.48     2789.64     37.64 o 
  -5   7   2     2422.93     2487.77     33.97 o 
  -3   7   2     1094.69     1048.48     17.55 o 
  -1   7   2      755.63      722.02     15.20 o 
   1   7   2     1009.63      999.92     19.77 o 
   3   7   2     2939.60     2940.16     46.26 o 
   5   7   2     1294.46     1306.09     27.70 o 
   7   7   2       20.00       19.14     18.01 o 
   9   7   2      144.54      132.07     16.46 o 
  11   7   2      166.37      199.06     19.84 o 
  13   7   2      139.20      134.44     17.95 o 
  15   7   2     1357.39     1333.92     47.62 o 
  17   7   2      176.43      160.06     21.97 o 
  19   7   2       53.33       62.49     17.93 o 
  21   7   2      215.69      203.05     45.40 o 
  23   7   2        1.30        0.00     22.78 o 
 -22   8   2      179.54      215.94     42.38 o 
 -20   8   2      108.49       87.61     30.66 o 
 -18   8   2      567.57      584.65     53.77 o 
 -16   8   2      189.90      236.71     38.70 o 
 -14   8   2      398.17      334.88     41.21 o 
 -12   8   2       55.93       54.61     24.12 o 
 -10   8   2        2.40       19.82     12.85 o 
  -8   8   2        4.94        0.25     11.13 o 
  -6   8   2        3.43        7.77      6.02 o 
  -4   8   2      226.02      240.38     14.05 o 
  -2   8   2      183.66      185.46     10.45 o 
   0   8   2       56.92       60.84      7.51 o 
   2   8   2      174.00      216.01     12.70 o 
   4   8   2     3420.55     3307.57     81.62 o 
   6   8   2      357.93      345.24     22.44 o 
   8   8   2      469.70      467.61     26.55 o 
  10   8   2      597.45      561.49     29.74 o 
  12   8   2      186.07      191.81     30.99 o 
  14   8   2        9.70       29.57     13.89 o 
  16   8   2     1011.60     1012.16     43.66 o 
  18   8   2      131.35      140.14     22.33 o 
  20   8   2      106.90      149.46     35.10 o 
 -21   9   2       10.07       37.19     29.99 o 
 -19   9   2      159.59      102.36     32.16 o 
 -17   9   2        1.73       44.73     25.46 o 
 -15   9   2      100.17      120.78     31.16 o 
 -13   9   2       50.89       12.06     18.59 o 
 -11   9   2      350.05      355.32     41.55 o 
  -9   9   2      703.83      750.38     38.11 o 
  -7   9   2      653.17      607.51     31.98 o 
  -5   9   2      139.56      167.86     19.69 o 
  -3   9   2       62.98      107.47     17.59 o 
  -1   9   2       77.64       73.40     24.71 o 
   1   9   2      286.88      221.57     21.23 o 
   3   9   2     1336.54     1308.75     44.57 o 
   5   9   2      343.88      346.60     36.85 o 
   7   9   2      856.05      794.82     34.51 o 
   9   9   2     1625.10     1558.61     49.58 o 
  11   9   2      336.91      365.85     26.67 o 
  13   9   2     1209.47     1230.78     47.48 o 
  15   9   2      694.11      679.86     37.59 o 
  17   9   2      441.87      475.00     33.76 o 
  19   9   2       54.44       43.13     18.93 o 
 -18  10   2      391.76      433.88     54.61 o 
 -16  10   2      326.93      369.22     50.26 o 
 -14  10   2      143.60      139.55     33.84 o 
 -12  10   2        0.77       17.09     22.11 o 
 -10  10   2       17.30        0.00     18.93 o 
  -8  10   2       55.16       73.96     17.23 o 
  -6  10   2      122.49      121.50     20.29 o 
  -4  10   2      245.27      199.57     22.57 o 
  -2  10   2        2.80        0.00     12.66 o 
   0  10   2        2.96        7.99     20.10 o 
   2  10   2      306.76      350.31     25.84 o 
   4  10   2       78.57       66.51     25.80 o 
   6  10   2       32.76       79.74     26.30 o 
   8  10   2        5.13        0.34     18.43 o 
  10  10   2      348.95      295.84     39.87 o 
  12  10   2      237.95      216.77     37.02 o 
  14  10   2        9.88        0.00     22.62 o 
  16  10   2       32.42       61.15     29.99 o 
  18  10   2       36.62       42.55     28.65 o 
 -15  11   2       45.40       68.52     30.49 o 
 -13  11   2       49.01       34.34     26.30 o 
 -11  11   2      122.58       84.26     29.99 o 
  -9  11   2       11.61        7.37     20.61 o 
  -7  11   2       31.26       50.14     27.14 o 
  -5  11   2       26.21       35.04     17.09 o 
  -3  11   2       79.22       85.08     19.07 o 
  -1  11   2      114.82      138.96     21.11 o 
   1  11   2        7.20        0.00     12.72 o 
   3  11   2       82.25      133.85     29.15 o 
   5  11   2       60.57       47.24     23.79 o 
   7  11   2        0.06        0.00     20.61 o 
   9  11   2      101.86      111.07     30.32 o 
  11  11   2      143.48      100.18     31.83 o 
  13  11   2       77.85       75.55     31.83 o 
  15  11   2        8.93        0.00     24.12 o 
 -12  12   2      120.91       79.41     30.82 o 
 -10  12   2       58.59       79.41     29.82 o 
  -8  12   2       18.59       68.52     28.31 o 
  -6  12   2        0.87       15.54     21.19 o 
  -4  12   2        2.86        3.48     14.33 o 
  -2  12   2       79.30       46.57     32.00 o 
   0  12   2      165.67      110.03     20.64 o 
   2  12   2       17.97        6.70     23.12 o 
   4  12   2       20.51        4.36     19.94 o 
   6  12   2       13.84        6.87     20.77 o 
   8  12   2        2.62       10.89     22.45 o 
  10  12   2       25.06       22.28     25.97 o 
  12  12   2       23.17       48.75     28.14 o 
  -7  13   2        9.22       34.84     26.30 o 
  -5  13   2        1.67       15.21     15.67 o 
  -3  13   2       21.97       25.39     19.35 o 
  -1  13   2      122.45      132.08     23.16 o 
   1  13   2       67.97       66.34     29.48 o 
   3  13   2        6.93        0.00     22.95 o 
   5  13   2        6.34        0.00     21.61 o 
   7  13   2        4.25        6.03     26.47 o 
 -27   1   3        0.08        0.00     18.43 o 
 -25   1   3        3.73        0.00     19.10 o 
 -23   1   3      293.08      265.73     22.51 o 
 -21   1   3      463.20      471.99     23.94 o 
 -19   1   3      913.23      855.55     30.25 o 
 -17   1   3       92.02      108.41     11.47 o 
 -15   1   3      437.48      469.58     15.33 o 
 -13   1   3     4163.72     4470.55     53.65 o 
 -11   1   3     2999.21     3196.94     35.01 o 
  -9   1   3     4829.31     4968.78     51.70 o 
  -7   1   3     3525.22     3685.84     34.21 o 
  -5   1   3     1448.68     1465.90     16.76 o 
  -3   1   3     9733.94     9914.91     69.40 o 
  -1   1   3     2864.79     2863.03     25.66 o 
   1   1   3    16455.72    16949.44    191.41 o 
   3   1   3      813.85      759.21     20.73 o 
   5   1   3      993.28      960.47     26.72 o 
   7   1   3     1534.38     1671.65     29.32 o 
   9   1   3     2029.38     2088.44     40.38 o 
  11   1   3     1440.24     1592.80     29.39 o 
  13   1   3       53.16       69.35     10.08 o 
  15   1   3      122.58       98.02     12.54 o 
  17   1   3      981.46      946.75     39.39 o 
  19   1   3      413.83      432.66     30.10 o 
  21   1   3       34.95       29.53     17.10 o 
  23   1   3      128.74       91.94     37.86 o 
  25   1   3      273.16      225.84     50.59 o 
 -26   2   3      131.60      150.91     26.59 o 
 -24   2   3      214.73      218.60     22.24 o 
 -22   2   3       79.24       67.05     14.38 o 
 -20   2   3       11.39        8.08      9.29 o 
 -18   2   3      171.33      157.37     14.09 o 
 -16   2   3       26.34       21.75      8.28 o 
 -14   2   3       29.48       37.36      6.61 o 
 -12   2   3      295.47      319.19     10.80 o 
 -10   2   3     6014.23     6006.84     52.77 o 
  -8   2   3      502.59      575.09     10.07 o 
  -6   2   3      430.99      410.45      7.85 o 
  -4   2   3      462.11      433.42      8.48 o 
  -2   2   3     2562.80     2744.68     24.67 o 
   0   2   3     6568.82     6846.79     54.20 o 
   2   2   3      306.43      332.00      6.58 o 
   4   2   3      148.24      153.82      7.51 o 
   6   2   3        3.19       13.25      3.97 o 
   8   2   3     8049.44     8482.37     84.83 o 
  10   2   3      211.76      222.83      9.63 o 
  12   2   3     1331.55     1271.32     24.00 o 
  14   2   3     1489.04     1593.63     32.12 o 
  16   2   3       30.12       35.78     10.22 o 
  18   2   3      984.23      886.52     38.37 o 
  20   2   3       18.87       12.40     14.07 o 
  22   2   3       42.53       61.72     18.25 o 
  24   2   3      257.62      284.72     48.00 o 
 -27   3   3        1.21        0.00     19.68 o 
 -25   3   3      139.33      152.15     21.01 o 
 -23   3   3       41.09       19.12     12.97 o 
 -21   3   3        4.38       14.99     11.27 o 
 -19   3   3       80.38       88.42     12.25 o 
 -17   3   3       95.22       93.59     11.27 o 
 -15   3   3       44.69       58.77      7.58 o 
 -13   3   3      380.22      336.68     11.47 o 
 -11   3   3      314.51      275.46      9.24 o 
  -9   3   3     1384.43     1282.84     17.46 o 
  -7   3   3      532.80      488.48      9.15 o 
  -5   3   3      312.78      391.94      7.62 o 
  -3   3   3        2.32        3.80      2.13 o 
  -1   3   3     3242.72     3408.92     28.14 o 
   1   3   3        4.27       10.97      3.15 o 
   3   3   3     3055.49     3184.61     37.88 o 
   5   3   3        6.14        0.00      3.02 o 
   7   3   3     2897.00     3055.53     38.50 o 
   9   3   3      983.29     1108.16     20.11 o 
  11   3   3        2.57        9.61      7.48 o 
  13   3   3      800.99      826.38     19.66 o 
  15   3   3       14.85       10.51      7.00 o 
  17   3   3      268.69      299.15     53.52 o 
  19   3   3      223.71      241.91     24.28 o 
  21   3   3        4.87        0.00     12.92 o 
  23   3   3      158.75      142.72     28.48 o 
  25   3   3       32.25       43.58     20.44 o 
 -26   4   3      116.20      103.02     32.34 o 
 -24   4   3      163.01      175.66     21.58 o 
 -22   4   3      448.61      470.06     33.41 o 
 -20   4   3      151.41      177.39     19.08 o 
 -18   4   3       46.40       48.06     10.08 o 
 -16   4   3      188.37      221.15     12.69 o 
 -14   4   3      477.89      460.58     14.74 o 
 -12   4   3     1227.04     1177.81     20.55 o 
 -10   4   3     5262.46     5070.73     53.07 o 
  -8   4   3     3239.65     3184.12     33.92 o 
  -6   4   3     1689.35     1736.85     22.67 o 
  -4   4   3     1493.09     1486.33     22.46 o 
  -2   4   3      356.72      381.21      7.43 o 
   0   4   3       29.59       11.23      3.99 o 
   2   4   3     2475.50     2497.16     70.58 o 
   4   4   3      730.62      657.94     10.51 o 
   6   4   3     6301.58     6709.20     73.04 o 
   8   4   3     2730.76     2714.98     41.57 o 
  10   4   3       73.01       66.19      8.46 o 
  12   4   3     1141.75     1167.79     26.90 o 
  14   4   3      301.61      312.45     22.10 o 
  16   4   3      121.17      107.53     12.81 o 
  18   4   3      774.67      782.52     36.68 o 
  20   4   3       82.22       48.57     15.86 o 
  22   4   3      102.05      100.22     20.96 o 
  24   4   3      260.98      248.26     48.16 o 
 -25   5   3      713.76      675.82     35.17 o 
 -23   5   3      790.74      812.95     82.95 o 
 -21   5   3      622.82      637.28     30.95 o 
 -19   5   3     1117.12     1049.86     36.93 o 
 -17   5   3       79.88       87.48     11.81 o 
 -15   5   3      621.88      615.84     19.17 o 
 -13   5   3     3633.82     3554.80     46.09 o 
 -11   5   3     1187.26     1235.31     21.32 o 
  -9   5   3    10077.80    10146.44     83.59 o 
  -7   5   3     5454.29     5544.46     56.08 o 
  -5   5   3       75.80       53.84      4.64 o 
  -3   5   3     3440.86     3429.05     37.54 o 
  -1   5   3      621.83      602.05      9.79 o 
   1   5   3     1750.86     1758.93     34.67 o 
   3   5   3     9763.36     9614.54    115.66 o 
   5   5   3     6731.11     6630.42     73.57 o 
   7   5   3     4578.22     4683.00     61.50 o 
   9   5   3     3659.07     3761.77     97.00 o 
  11   5   3      965.41      907.04     41.13 o 
  13   5   3     1221.61     1226.75     41.60 o 
  15   5   3     1231.22     1218.33     43.50 o 
  17   5   3      580.68      626.64     41.21 o 
  19   5   3      968.37      979.17     62.82 o 
  21   5   3      509.12      473.75     49.92 o 
  23   5   3      243.02      291.32     45.90 o 
 -24   6   3      394.00      398.65     28.90 o 
 -22   6   3      353.18      377.31     26.53 o 
 -20   6   3      814.56      861.00     34.70 o 
 -18   6   3      260.73      274.52     21.56 o 
 -16   6   3      184.57      190.70     15.11 o 
 -14   6   3     2933.42     3044.79     46.28 o 
 -12   6   3     3396.21     3468.21     58.01 o 
 -10   6   3     4174.23     4112.31     49.84 o 
  -8   6   3    12589.36    12699.65    108.11 o 
  -6   6   3     3478.16     3283.66     41.43 o 
  -4   6   3      550.91      541.10     13.58 o 
  -2   6   3     1706.44     1703.14     22.24 o 
   0   6   3      601.22      549.17     13.60 o 
   2   6   3     3094.64     3206.35     48.99 o 
   4   6   3     4450.87     4447.60     62.46 o 
   6   6   3     4045.21     3689.91     65.84 o 
   8   6   3     3441.31     3407.46     76.21 o 
  10   6   3      523.91      460.49     25.98 o 
  12   6   3      389.68      354.12     24.52 o 
  14   6   3      779.03      773.96     35.12 o 
  16   6   3      186.37      225.23     35.01 o 
  18   6   3      224.44      270.08     25.64 o 
  20   6   3      341.17      339.57     43.56 o 
  22   6   3       26.96       18.76     22.95 o 
 -23   7   3      190.51      287.91     28.69 o 
 -21   7   3       42.75       40.16     14.94 o 
 -19   7   3      375.30      417.63     25.92 o 
 -17   7   3        4.09       15.58     14.45 o 
 -15   7   3      290.52      331.61     21.88 o 
 -13   7   3     2129.31     2117.83     57.52 o 
 -11   7   3     6576.34     6439.50    192.98 o 
  -9   7   3     5925.98     6008.39     83.87 o 
  -7   7   3     6415.52     6376.12     86.94 o 
  -5   7   3     2279.09     2344.14     46.62 o 
  -3   7   3       78.77       60.25      8.99 o 
  -1   7   3       89.23       76.36      7.87 o 
   1   7   3       32.75       34.13      7.36 o 
   3   7   3     4855.95     4787.89     68.04 o 
   5   7   3     2917.85     2714.94     64.94 o 
   7   7   3     3024.49     2937.61     69.71 o 
   9   7   3     7040.35     7038.98    135.86 o 
  11   7   3     1362.30     1349.33     55.53 o 
  13   7   3     1727.74     1765.31     55.19 o 
  15   7   3     1665.46     1791.33     57.47 o 
  17   7   3      844.62      784.03     38.53 o 
  19   7   3      262.68      266.67     27.48 o 
  21   7   3      127.42      130.16     33.34 o 
 -22   8   3      466.49      503.07     56.46 o 
 -20   8   3        4.01        6.20     22.78 o 
 -18   8   3      218.59      312.16     36.94 o 
 -16   8   3       19.38        0.00     16.25 o 
 -14   8   3      211.56      199.37     24.04 o 
 -12   8   3       97.92       73.26     13.56 o 
 -10   8   3       18.33        1.90      8.01 o 
  -8   8   3        8.64        7.91      7.33 o 
  -6   8   3       10.86        3.25      7.24 o 
  -4   8   3      132.27      132.74     11.66 o 
  -2   8   3      294.94      279.85     14.61 o 
   0   8   3      202.48      225.16     13.32 o 
   2   8   3      802.34      839.97     26.70 o 
   4   8   3     1798.98     1879.45     56.20 o 
   6   8   3     2772.12     2876.28     70.46 o 
   8   8   3      102.74      110.14     17.45 o 
  10   8   3      384.60      413.35     27.43 o 
  12   8   3       53.25       62.03     15.64 o 
  14   8   3        8.12       10.39     13.08 o 
  16   8   3      861.80      862.17     42.11 o 
  18   8   3      317.46      343.87     30.38 o 
  20   8   3      434.97      501.76     36.66 o 
 -19   9   3      118.55      164.67     38.53 o 
 -17   9   3      969.16      971.97     69.69 o 
 -15   9   3      858.92      856.21     63.99 o 
 -13   9   3     1685.87     1730.51     86.61 o 
 -11   9   3     4804.81     5002.74    193.32 o 
  -9   9   3     4008.05     3914.14     90.87 o 
  -7   9   3     4799.31     4668.95    101.20 o 
  -5   9   3     3519.75     3433.19     81.30 o 
  -3   9   3      341.36      355.48     20.03 o 
  -1   9   3     1865.08     1909.38     44.36 o 
   1   9   3     3116.36     3004.29     51.24 o 
   3   9   3      894.15      922.95     92.64 o 
   5   9   3     5660.91     5890.22    249.02 o 
   7   9   3     3231.62     3028.47     75.61 o 
   9   9   3      467.62      523.33     30.79 o 
  11   9   3     1387.33     1469.68     51.73 o 
  13   9   3      601.63      573.61     34.67 o 
  15   9   3      553.56      561.24     47.16 o 
  17   9   3      597.71      604.22     81.16 o 
  19   9   3      379.34      411.92     35.18 o 
 -18  10   3      135.58       93.98     34.34 o 
 -16  10   3      661.22      758.37     63.66 o 
 -14  10   3      750.50      763.57     61.65 o 
 -12  10   3     3372.90     3297.18    127.65 o 
 -10  10   3     5452.48     5546.72    120.01 o 
  -8  10   3     3132.99     3348.74     84.32 o 
  -6  10   3     4663.22     4603.83    157.72 o 
  -4  10   3      915.14      919.36    115.26 o 
  -2  10   3      313.46      353.14     27.28 o 
   0  10   3     1022.78     1003.70     70.69 o 
   2  10   3      693.04      601.07     47.91 o 
   4  10   3     2466.98     2316.67     94.82 o 
   6  10   3     2313.34     2207.78     93.31 o 
   8  10   3     1904.74     2051.48     92.81 o 
  10  10   3     1538.99     1704.88     85.27 o 
  12  10   3     1150.13     1192.09     70.19 o 
  14  10   3      718.10      656.86     38.63 o 
  16  10   3      659.58      718.48    101.43 o 
 -15  11   3      613.52      696.73     62.82 o 
 -13  11   3      572.65      664.73     61.48 o 
 -11  11   3     1467.85     1585.43     85.94 o 
  -9  11   3     1460.33     1552.64     56.37 o 
  -7  11   3      949.50     1028.04     58.63 o 
  -5  11   3     1337.70     1349.28     51.22 o 
  -3  11   3      805.24      837.91     41.04 o 
  -1  11   3      857.63      924.30     42.47 o 
   1  11   3     2406.34     2235.59     95.32 o 
   3  11   3     2527.35     2516.69    104.03 o 
   5  11   3     2940.49     2813.54    111.57 o 
   7  11   3     2352.50     2194.71     99.01 o 
   9  11   3     1142.46     1127.43     72.03 o 
  11  11   3     1070.50     1022.39     67.68 o 
  13  11   3      715.70      697.90     61.48 o 
 -12  12   3      649.48      652.50     62.82 o 
 -10  12   3     1062.27     1131.95     75.89 o 
  -8  12   3     1404.83     1387.72    163.92 o 
  -6  12   3      851.76      889.55     54.19 o 
  -4  12   3      580.77      660.29     38.68 o 
  -2  12   3      519.69      605.08     37.00 o 
   0  12   3      569.52      647.31     54.61 o 
   2  12   3      945.20      849.67     61.98 o 
   4  12   3     1379.58     1425.62     79.91 o 
   6  12   3     1092.90     1041.65     70.36 o 
   8  12   3      852.76      771.11     62.32 o 
  10  12   3      604.05      706.44     62.49 o 
  -5  13   3      103.16       74.27     20.85 o 
  -3  13   3       63.66       81.49     29.90 o 
  -1  13   3       74.78       46.74     26.64 o 
   1  13   3      231.44      220.12     39.37 o 
   3  13   3      339.99      274.74     43.56 o 
   5  13   3      433.48      412.61     51.26 o 
 -26   0   4      561.23      505.58     57.13 o 
 -24   0   4     2525.95     2450.66    122.12 o 
 -22   0   4     2501.27     2427.81     88.62 o 
 -20   0   4     3230.89     3113.03     96.91 o 
 -18   0   4    11659.30    11512.72    209.46 o 
 -16   0   4       49.75       60.27     14.12 o 
 -14   0   4     6363.65     6414.28    158.25 o 
 -12   0   4    29077.36    29539.24    386.06 o 
 -10   0   4     1790.47     1745.01     35.45 o 
  -8   0   4    10913.28    11189.16    121.10 o 
  -6   0   4     5999.71     5964.11     77.53 o 
  -4   0   4      986.24      963.63     46.60 o 
  -2   0   4     7597.94     7151.79     88.03 o 
   0   0   4    14070.63    13904.47    140.96 o 
   2   0   4    25184.50    26624.07    290.39 o 
   4   0   4    23425.54    24689.30    318.65 o 
   6   0   4    17949.86    19545.52    451.64 o 
   8   0   4    13282.53    15114.37    254.38 o 
  10   0   4     5265.16     5620.03    110.86 o 
  12   0   4        8.97       26.13     14.24 o 
  14   0   4     1631.84     1608.89     70.02 o 
  16   0   4     3733.13     3746.14    127.15 o 
  18   0   4      973.47     1024.57     62.32 o 
  20   0   4     8931.25     8878.86    253.13 o 
  22   0   4     4630.18     4344.19    154.12 o 
  24   0   4     1180.85     1143.34     76.06 o 
 -27   1   4       79.60       77.10     25.29 o 
 -25   1   4      480.69      500.12     37.80 o 
 -23   1   4      490.49      477.77     27.95 o 
 -21   1   4      267.10      256.70     18.58 o 
 -19   1   4     1080.52     1087.39     47.56 o 
 -17   1   4       29.91       26.55      9.27 o 
 -15   1   4     1649.97     1651.49     32.29 o 
 -13   1   4     8156.52     8244.40     88.73 o 
 -11   1   4     4848.52     4946.23     53.11 o 
  -9   1   4     9233.73     9704.14     97.50 o 
  -7   1   4    11776.85    11514.65     87.21 o 
  -5   1   4      366.34      346.30      7.16 o 
  -3   1   4      161.05      128.02      5.01 o 
  -1   1   4     5434.58     4990.14     38.52 o 
   1   1   4       72.75       73.03      4.90 o 
   3   1   4     8472.74     8795.15     85.29 o 
   5   1   4    12554.54    12842.14    132.22 o 
   7   1   4     9653.05    10112.61    120.96 o 
   9   1   4    10148.36    10679.57    116.41 o 
  11   1   4      389.82      360.51     14.63 o 
  13   1   4     1179.01     1204.71     44.98 o 
  15   1   4      284.89      291.30     40.96 o 
  17   1   4       31.91       25.52     13.55 o 
  19   1   4     2656.70     2638.14     75.39 o 
  21   1   4     1042.31     1081.23     47.62 o 
  23   1   4      213.79      234.35     38.70 o 
  25   1   4      343.23      319.14     34.25 o 
 -26   2   4      113.42      145.18     21.94 o 
 -24   2   4      414.27      403.73     28.24 o 
 -22   2   4      602.57      642.67     26.48 o 
 -20   2   4      656.10      680.67     25.69 o 
 -18   2   4      300.37      299.02     21.20 o 
 -16   2   4     1368.65     1357.56     32.87 o 
 -14   2   4     4262.16     4236.60     61.23 o 
 -12   2   4     7184.27     7297.00     73.01 o 
 -10   2   4    10921.08    11453.93     98.35 o 
  -8   2   4    10272.04    10950.47     88.39 o 
  -6   2   4     8008.95     8091.25     60.41 o 
  -4   2   4      276.59      285.00      6.72 o 
  -2   2   4     5635.86     5523.28     42.27 o 
   0   2   4     5738.14     5652.62     44.55 o 
   2   2   4     2057.05     2246.60     27.53 o 
   4   2   4    16205.61    16544.19    153.58 o 
   6   2   4    13865.47    14602.48    193.51 o 
   8   2   4     9697.43    10477.41    125.87 o 
  10   2   4     2569.16     2837.30     44.42 o 
  12   2   4     1598.86     1543.99     30.87 o 
  14   2   4      551.52      535.45     28.24 o 
  16   2   4       19.47       16.48     12.21 o 
  18   2   4     1848.68     1908.19     60.52 o 
  20   2   4     1307.28     1447.13     54.80 o 
  22   2   4      342.60      367.34     32.24 o 
  24   2   4      336.84      316.95     33.08 o 
 -25   3   4      107.50      116.17     20.18 o 
 -23   3   4      197.02      229.80     23.14 o 
 -21   3   4     1676.85     1559.39     39.43 o 
 -19   3   4      386.62      411.48     18.00 o 
 -17   3   4      277.32      303.80     18.29 o 
 -15   3   4      994.04     1000.69     22.23 o 
 -13   3   4     1565.65     1428.28     25.86 o 
 -11   3   4     1237.69     1032.88     17.86 o 
  -9   3   4      762.69      630.94     14.42 o 
  -7   3   4       12.42        9.95      3.40 o 
  -5   3   4        9.86       30.92      3.46 o 
  -3   3   4       14.91       18.55      2.69 o 
  -1   3   4      480.57      635.39      8.61 o 
   1   3   4     6586.75     6482.17     61.07 o 
   3   3   4     2085.76     1934.48     23.43 o 
   5   3   4     1396.56     1336.65     21.70 o 
   7   3   4    11088.85    11783.52    138.89 o 
   9   3   4      473.60      461.15     15.83 o 
  11   3   4        8.99        4.29      7.99 o 
  13   3   4      105.08      100.61     11.77 o 
  15   3   4       15.16        8.60     10.47 o 
  17   3   4      160.14      197.65     21.94 o 
  19   3   4     1571.06     1511.88     53.76 o 
  21   3   4     1232.57     1213.04     51.26 o 
  23   3   4      483.21      437.59     35.62 o 
 -26   4   4      477.22      497.65     40.66 o 
 -24   4   4      198.80      170.06     21.36 o 
 -22   4   4      712.89      680.31     33.33 o 
 -20   4   4     1073.28     1060.95     32.31 o 
 -18   4   4      105.37      105.35     11.38 o 
 -16   4   4      377.59      352.52     15.93 o 
 -14   4   4     2742.63     2761.54     39.89 o 
 -12   4   4     2592.78     2595.66     37.12 o 
 -10   4   4     2937.37     2853.47     31.48 o 
  -8   4   4     3188.71     3281.76     33.77 o 
  -6   4   4     1485.42     1412.57     18.25 o 
  -4   4   4      834.76      672.79     11.09 o 
  -2   4   4      257.63      202.28      5.52 o 
   0   4   4     5123.74     5112.43     47.62 o 
   2   4   4     3954.57     3743.57     46.49 o 
   4   4   4     2305.88     2240.78     36.47 o 
   6   4   4     9171.81     9443.89    102.40 o 
   8   4   4     5212.39     5339.19     83.26 o 
  10   4   4     1004.20     1058.51     44.99 o 
  12   4   4      814.69      749.33     42.56 o 
  14   4   4      481.27      445.34     63.32 o 
  16   4   4       75.32       50.46     26.64 o 
  18   4   4      575.35      633.03     74.97 o 
  20   4   4     1730.48     1871.37     62.59 o 
  22   4   4      601.79      638.93     58.80 o 
 -25   5   4      507.83      562.82     33.61 o 
 -23   5   4      440.10      458.75     29.86 o 
 -21   5   4     1229.92     1185.98     41.48 o 
 -19   5   4      990.71     1005.37     31.43 o 
 -17   5   4      602.56      564.44     20.30 o 
 -15   5   4     1312.35     1307.87     28.84 o 
 -13   5   4     4308.54     4551.85     56.53 o 
 -11   5   4     3838.19     3999.54     43.56 o 
  -9   5   4     1525.71     1586.65     21.60 o 
  -7   5   4     3193.58     3372.46     34.37 o 
  -5   5   4     2034.83     1946.10     24.19 o 
  -3   5   4      795.37      739.79     12.62 o 
  -1   5   4     3254.34     3524.84     47.69 o 
   1   5   4     6651.77     6695.06     86.84 o 
   3   5   4     3107.35     3001.48     46.40 o 
   5   5   4     4822.81     4959.32     81.90 o 
   7   5   4     6876.84     6945.77    107.89 o 
   9   5   4     2353.78     2524.50     62.95 o 
  11   5   4     1515.49     1541.43     47.37 o 
  13   5   4      981.40     1049.56     40.11 o 
  15   5   4      581.06      562.95     30.94 o 
  17   5   4      737.46      753.43     36.40 o 
  19   5   4     1257.66     1234.64     72.54 o 
  21   5   4     1884.45     1922.15     95.82 o 
  23   5   4      567.20      548.80     56.79 o 
 -24   6   4      190.08      266.92     32.47 o 
 -22   6   4       77.87       95.97     18.90 o 
 -20   6   4      323.85      373.20     26.09 o 
 -18   6   4       24.26       20.11     12.34 o 
 -16   6   4      366.81      378.40     17.41 o 
 -14   6   4     1498.27     1528.61     42.31 o 
 -12   6   4     1139.39     1223.43     24.89 o 
 -10   6   4     4496.44     4585.91     62.24 o 
  -8   6   4     1069.73      975.30     23.63 o 
  -6   6   4     1822.48     1816.81     34.21 o 
  -4   6   4      743.73      714.27     20.58 o 
  -2   6   4      214.44      210.03     16.44 o 
   0   6   4     1132.99     1151.93     26.43 o 
   2   6   4       30.85       18.86      6.21 o 
   4   6   4      714.00      707.66     30.99 o 
   6   6   4     2308.96     2239.70     58.22 o 
   8   6   4     1835.91     1795.40     51.63 o 
  10   6   4     1609.35     1718.74     89.79 o 
  12   6   4     1492.87     1426.60     64.16 o 
  14   6   4      300.89      313.45     25.61 o 
  16   6   4       78.18       87.32     18.02 o 
  18   6   4      604.52      564.93     34.22 o 
  20   6   4      269.50      216.10     39.03 o 
  22   6   4      204.97      151.27     36.69 o 
 -23   7   4      270.65      280.93     35.00 o 
 -21   7   4      648.94      590.50     41.58 o 
 -19   7   4      178.63      201.34     28.29 o 
 -17   7   4      291.10      340.36     31.02 o 
 -15   7   4     1005.07     1051.74     30.70 o 
 -13   7   4     1224.35     1173.67     31.58 o 
 -11   7   4     1192.75     1184.76     27.86 o 
  -9   7   4     1196.30     1127.87     36.76 o 
  -7   7   4     1263.28     1245.02     30.45 o 
  -5   7   4     1797.15     1742.23     35.88 o 
  -3   7   4     1611.87     1563.06     33.41 o 
  -1   7   4     5451.76     5331.79    136.20 o 
   1   7   4     5556.01     5471.03     87.65 o 
   3   7   4      616.35      643.45     30.32 o 
   5   7   4     3964.50     3878.28     85.93 o 
   7   7   4     2548.25     2481.02     79.99 o 
   9   7   4       70.96       78.61     15.93 o 
  11   7   4     1337.48     1218.98     45.18 o 
  13   7   4      110.30      103.53     18.41 o 
  15   7   4       42.98       51.80     15.91 o 
  17   7   4      241.06      220.33     26.13 o 
  19   7   4      164.58      172.18     24.57 o 
 -20   8   4      271.28      296.49     33.33 o 
 -18   8   4        1.00        0.00     16.38 o 
 -16   8   4        6.81        0.00     24.04 o 
 -14   8   4      109.02      100.89     15.63 o 
 -12   8   4       92.52       74.25     14.13 o 
 -10   8   4      123.69      121.04     13.37 o 
  -8   8   4      275.41      277.84     17.04 o 
  -6   8   4       40.20       42.40     13.52 o 
  -4   8   4       30.52       23.47      8.69 o 
  -2   8   4       59.96       60.87     11.11 o 
   0   8   4      868.18      849.48     24.66 o 
   2   8   4      510.66      458.75     21.77 o 
   4   8   4      640.14      559.36     29.71 o 
   6   8   4      482.14      532.21     29.51 o 
   8   8   4       58.88       41.35     15.08 o 
  10   8   4       12.35       13.74     12.90 o 
  12   8   4       94.79       65.93     17.41 o 
  14   8   4       23.00       18.40     14.76 o 
  16   8   4       26.07       24.93     30.74 o 
  18   8   4       22.64       18.58     20.27 o 
 -19   9   4       11.04       15.91     28.98 o 
 -17   9   4      142.98      152.28     37.86 o 
 -15   9   4        7.61        4.86     20.77 o 
 -13   9   4      198.74      228.07     26.33 o 
 -11   9   4      473.12      424.55     40.21 o 
  -9   9   4       36.99       21.39     14.99 o 
  -7   9   4       37.55       33.68     10.31 o 
  -5   9   4       67.24       46.26     10.29 o 
  -3   9   4      256.34      245.99     25.78 o 
  -1   9   4       75.75       80.77     11.84 o 
   1   9   4      239.11      246.89     16.08 o 
   3   9   4      664.91      633.91     32.65 o 
   5   9   4        7.63        7.59     11.45 o 
   7   9   4        0.76        8.18     12.48 o 
   9   9   4      581.84      590.81     34.31 o 
  11   9   4      717.34      695.25     37.80 o 
  13   9   4      539.29      491.07     53.94 o 
  15   9   4      140.09      126.25     22.62 o 
  17   9   4       39.13       91.54     46.66 o 
 -16  10   4       24.59       11.39     26.13 o 
 -14  10   4      230.36      163.17     37.53 o 
 -12  10   4      111.66      121.74     22.00 o 
 -10  10   4        3.18       21.06     15.21 o 
  -8  10   4       38.53       79.39     18.29 o 
  -6  10   4       31.02       33.88     16.29 o 
  -4  10   4      177.15      201.56     23.75 o 
  -2  10   4     1277.95     1193.95     46.61 o 
   0  10   4      865.69      810.67     39.00 o 
   2  10   4      159.22      113.25     27.64 o 
   4  10   4       53.81       36.55     14.81 o 
   6  10   4       29.93       13.99     21.19 o 
   8  10   4       25.60       53.74     26.13 o 
  10  10   4       36.38       13.62     15.34 o 
  12  10   4       59.04       71.07     20.01 o 
  14  10   4        0.11        0.00     15.42 o 
 -13  11   4      151.23      137.03     36.52 o 
 -11  11   4        4.49        0.00     15.81 o 
  -9  11   4       64.42       53.57     23.20 o 
  -7  11   4        0.04        0.00     14.14 o 
  -5  11   4        1.48       11.48     15.43 o 
  -3  11   4      201.78      167.62     23.38 o 
  -1  11   4      355.88      333.50     40.21 o 
   1  11   4      118.95       78.07     27.31 o 
   3  11   4        7.97       50.26     24.46 o 
   5  11   4       81.26       77.06     27.31 o 
   7  11   4        8.38        7.87     22.11 o 
   9  11   4       17.73        0.00     22.78 o 
  11  11   4       14.54        0.00     24.29 o 
 -10  12   4       32.58       54.24     20.18 o 
  -8  12   4       92.03       72.39     20.00 o 
  -6  12   4       67.99       81.17     21.24 o 
  -4  12   4        4.54        8.37     16.01 o 
  -2  12   4       12.56       35.51     27.14 o 
   0  12   4        2.18        0.00     22.62 o 
   2  12   4       89.58       48.25     26.97 o 
   4  12   4      359.48      400.04     49.25 o 
   6  12   4      201.85      203.87     39.03 o 
   8  12   4        0.43        0.00     25.30 o 
 -25   1   5       97.58      112.66     23.04 o 
 -23   1   5      111.00       97.94     15.28 o 
 -21   1   5        4.40        0.00      9.91 o 
 -19   1   5        6.66        0.00      8.80 o 
 -17   1   5     1958.15     1901.15     42.05 o 
 -15   1   5      427.39      352.50     25.24 o 
 -13   1   5        2.04       37.16     30.46 o 
 -11   1   5      195.93      209.46     11.90 o 
  -9   1   5      780.26      833.65     15.73 o 
  -7   1   5      222.46      221.23      8.05 o 
  -5   1   5      140.89      133.06      5.50 o 
  -3   1   5     3723.33     3960.28     33.57 o 
  -1   1   5     3046.71     3060.66     27.27 o 
   1   1   5     1646.27     1579.05     19.62 o 
   3   1   5     8368.25     8627.89     73.27 o 
   5   1   5     3271.74     3390.83     33.83 o 
   7   1   5       90.65      113.71      6.66 o 
   9   1   5      205.31      227.64     14.60 o 
  11   1   5      535.39      529.14     21.87 o 
  13   1   5      844.47      899.24     46.24 o 
  15   1   5       60.66       41.59     14.23 o 
  17   1   5      369.60      394.38     30.02 o 
  19   1   5       17.44        0.47     14.61 o 
  21   1   5      392.49      436.03     35.00 o 
  23   1   5       25.16       26.00     19.98 o 
 -26   2   5        1.57        0.00     14.69 o 
 -24   2   5      138.45      177.37     22.17 o 
 -22   2   5        8.11       10.30     10.01 o 
 -20   2   5       68.82       47.58     10.33 o 
 -18   2   5      290.09      305.96     16.61 o 
 -16   2   5       20.57        0.54      7.92 o 
 -14   2   5      503.46      480.04     16.21 o 
 -12   2   5      464.41      431.36     14.69 o 
 -10   2   5       18.15       20.21      4.58 o 
  -8   2   5     1165.37     1185.13     18.63 o 
  -6   2   5     2084.06     1987.21     21.12 o 
  -4   2   5      450.16      511.70      9.77 o 
  -2   2   5      218.25      194.19      6.08 o 
   0   2   5       29.64       29.82      3.58 o 
   2   2   5     2196.27     2518.91     31.62 o 
   4   2   5     1326.95     1310.06     17.20 o 
   6   2   5       42.29       31.10      4.52 o 
   8   2   5      122.49      120.55      9.25 o 
  10   2   5     1112.58     1130.75     32.97 o 
  12   2   5      337.00      273.42     21.87 o 
  14   2   5      670.83      724.08     63.16 o 
  16   2   5      205.89      159.09     21.31 o 
  18   2   5       14.35        5.09     14.21 o 
  20   2   5      471.27      396.26     32.91 o 
  22   2   5       39.71       36.48     19.80 o 
 -25   3   5        7.52       15.12     15.95 o 
 -23   3   5       43.71       46.58     16.46 o 
 -21   3   5      191.47      168.11     15.02 o 
 -19   3   5      304.04      287.86     16.96 o 
 -17   3   5      411.90      430.94     21.20 o 
 -15   3   5      193.91      195.40     13.31 o 
 -13   3   5       95.62       83.76      8.92 o 
 -11   3   5       26.93       15.00      6.27 o 
  -9   3   5       54.00       56.37      5.55 o 
  -7   3   5      755.01      677.41     12.77 o 
  -5   3   5       44.95       45.91      4.10 o 
  -3   3   5      128.69      169.27      5.75 o 
  -1   3   5      931.37      823.93     15.18 o 
   1   3   5      258.42      296.62      9.23 o 
   3   3   5      516.90      442.37      8.87 o 
   5   3   5      786.78      784.95     24.29 o 
   7   3   5        2.13        0.00      4.84 o 
   9   3   5      403.09      401.89     46.83 o 
  11   3   5      207.24      156.24     17.11 o 
  13   3   5        9.76        9.77     10.78 o 
  15   3   5      123.67      123.18     18.53 o 
  17   3   5        0.96        0.00     11.51 o 
  19   3   5      389.66      335.76     30.00 o 
  21   3   5      301.20      310.66     31.69 o 
  23   3   5        5.35        0.00     18.48 o 
 -24   4   5       49.13       44.25     20.17 o 
 -22   4   5       99.88      130.12     19.81 o 
 -20   4   5      566.49      545.67     21.99 o 
 -18   4   5      882.31      903.50     25.99 o 
 -16   4   5      234.81      265.67     15.39 o 
 -14   4   5      584.79      589.74     24.32 o 
 -12   4   5      176.50      157.36     10.03 o 
 -10   4   5        3.60        5.50      5.61 o 
  -8   4   5     1582.81     1559.89     21.17 o 
  -6   4   5      683.89      709.51     12.92 o 
  -4   4   5      578.31      652.06     13.55 o 
  -2   4   5     3094.64     3110.90     31.17 o 
   0   4   5      263.91      283.19      9.28 o 
   2   4   5     1711.36     1938.89     27.33 o 
   4   4   5     4039.45     4084.84     59.50 o 
   6   4   5      806.80      762.04     20.68 o 
   8   4   5     1220.23     1239.73     40.25 o 
  10   4   5      475.63      481.30     20.50 o 
  12   4   5       44.51       31.98     12.14 o 
  14   4   5      206.30      220.61     21.23 o 
  16   4   5      172.97      193.66     33.34 o 
  18   4   5      273.97      281.10     40.54 o 
  20   4   5     1112.74     1177.18     74.55 o 
  22   4   5      131.33      133.52     37.19 o 
 -23   5   5      681.76      682.38     36.08 o 
 -21   5   5      808.41      804.57     40.21 o 
 -19   5   5     1380.52     1403.04     33.37 o 
 -17   5   5     3106.00     3193.22     52.13 o 
 -15   5   5      360.82      365.14     17.35 o 
 -13   5   5     1080.56     1061.39     28.44 o 
 -11   5   5     1614.30     1682.24     34.13 o 
  -9   5   5      291.90      325.05     16.97 o 
  -7   5   5     2377.50     2321.71     36.05 o 
  -5   5   5     2534.24     2666.07     54.90 o 
  -3   5   5     1687.08     1788.69     41.38 o 
  -1   5   5     2915.66     2843.43     39.22 o 
   1   5   5     4109.57     4187.43     61.79 o 
   3   5   5     4337.00     4267.61     70.61 o 
   5   5   5     4696.77     4626.62     95.94 o 
   7   5   5     2095.69     2195.85     58.46 o 
   9   5   5     1129.86     1162.36     41.26 o 
  11   5   5      443.75      481.81     28.30 o 
  13   5   5       27.95       23.27     16.33 o 
  15   5   5      482.52      497.73     30.70 o 
  17   5   5      870.08     1008.15     65.17 o 
  19   5   5      880.63      920.87     65.67 o 
  21   5   5     1025.34      998.77     71.20 o 
 -22   6   5      310.20      287.08     26.21 o 
 -20   6   5      233.22      242.08     23.67 o 
 -18   6   5     1225.32     1242.71     31.71 o 
 -16   6   5     1315.52     1300.01     35.54 o 
 -14   6   5      104.23       98.74     16.85 o 
 -12   6   5      980.33      999.80     26.12 o 
 -10   6   5     1100.46     1080.73     26.83 o 
  -8   6   5      924.06      905.22     23.80 o 
  -6   6   5     2645.78     2593.26     42.29 o 
  -4   6   5     1824.40     1710.92     32.51 o 
  -2   6   5     2936.46     2821.80     48.66 o 
   0   6   5     2603.05     2547.08     57.43 o 
   2   6   5     2581.13     2448.94     49.09 o 
   4   6   5     5909.71     5930.32    120.20 o 
   6   6   5     3471.21     3198.03    179.00 o 
   8   6   5     1511.08     1483.23     48.49 o 
  10   6   5     1337.80     1346.49     47.02 o 
  12   6   5      306.12      347.42     26.69 o 
  14   6   5      104.78      121.68     41.63 o 
  16   6   5      727.02      657.01     59.97 o 
  18   6   5      899.53      982.35     67.34 o 
  20   6   5      594.35      641.28     60.98 o 
 -21   7   5      461.53      508.26     41.58 o 
 -19   7   5      496.12      528.52     39.68 o 
 -17   7   5      622.36      655.62     27.47 o 
 -15   7   5     1032.69      991.13     39.53 o 
 -13   7   5      500.92      469.07     22.24 o 
 -11   7   5     1355.92     1409.96     42.71 o 
  -9   7   5     2063.17     2047.36     38.93 o 
  -7   7   5     2391.00     2403.00     51.50 o 
  -5   7   5     3589.07     3586.96     59.67 o 
  -3   7   5      233.08      225.54     28.92 o 
  -1   7   5     1651.33     1704.76     36.79 o 
   1   7   5     1098.65     1071.54     31.91 o 
   3   7   5      263.84      255.27     22.19 o 
   5   7   5     3668.74     3655.04     85.48 o 
   7   7   5     2086.74     2032.42     59.11 o 
   9   7   5     1099.51     1115.90     43.47 o 
  11   7   5      795.81      841.45     39.03 o 
  13   7   5      745.11      730.62     38.03 o 
  15   7   5      478.99      471.66     51.85 o 
  17   7   5      654.51      653.40     74.80 o 
  19   7   5      951.82      842.64     68.35 o 
 -20   8   5     1299.00     1413.63     86.02 o 
 -18   8   5      816.58      921.55    116.85 o 
 -16   8   5      848.48      917.21     43.99 o 
 -14   8   5      134.74      161.55     18.14 o 
 -12   8   5       23.29       22.97     10.89 o 
 -10   8   5       39.24       52.12     11.97 o 
  -8   8   5       39.33       28.89     10.49 o 
  -6   8   5       58.97       78.96     12.03 o 
  -4   8   5       90.39       67.24     11.52 o 
  -2   8   5       10.72       16.43      9.35 o 
   0   8   5       42.07       38.00     10.29 o 
   2   8   5     1218.11     1246.44     44.74 o 
   4   8   5       67.57      102.82     20.44 o 
   6   8   5      507.86      509.08     31.16 o 
   8   8   5      122.37       94.15     18.32 o 
  10   8   5      449.86      449.13     31.21 o 
  12   8   5      102.97      105.70     19.98 o 
  14   8   5      173.47      157.77     23.85 o 
  16   8   5        9.88       43.08     18.68 o 
 -17   9   5      609.53      667.62     44.42 o 
 -15   9   5      960.29      937.57     49.90 o 
 -13   9   5      319.16      280.58     23.46 o 
 -11   9   5      653.54      702.98     30.13 o 
  -9   9   5     2321.33     2277.18     48.35 o 
  -7   9   5     1157.51     1197.71     33.61 o 
  -5   9   5     2110.56     2134.26     45.71 o 
  -3   9   5     4193.95     4101.84     84.78 o 
  -1   9   5     1065.09     1085.25     30.91 o 
   1   9   5     2751.76     2740.33     60.97 o 
   3   9   5     4405.02     4253.12     99.38 o 
   5   9   5     2387.48     2410.77     69.40 o 
   7   9   5     2780.29     2710.99     75.75 o 
   9   9   5     1357.09     1599.13     56.38 o 
  11   9   5      748.73      805.21     56.20 o 
  13   9   5      373.25      383.20     32.34 o 
  15   9   5      322.64      409.22     34.17 o 
 -16  10   5      386.33      434.22     55.78 o 
 -14  10   5      839.55      824.69     45.02 o 
 -12  10   5      343.60      342.02     31.35 o 
 -10  10   5     2000.13     2169.60     68.93 o 
  -8  10   5     2225.97     2320.20     87.45 o 
  -6  10   5     1827.86     1914.48     50.61 o 
  -4  10   5     2283.15     2334.18     56.33 o 
  -2  10   5     1018.21     1022.64     35.73 o 
   0  10   5     1248.39     1227.13     55.79 o 
   2  10   5     1397.35     1465.86     71.78 o 
   4  10   5     1801.98     1841.01     60.43 o 
   6  10   5     2110.88     2196.56     68.56 o 
   8  10   5     2004.11     2153.20     69.05 o 
  10  10   5     1068.79      999.16     47.30 o 
  12  10   5      800.51      922.07     46.33 o 
 -13  11   5      904.62     1025.45     50.41 o 
 -11  11   5      471.08      612.63    127.48 o 
  -9  11   5      802.05      881.73    109.14 o 
  -7  11   5     1158.23     1221.80     51.26 o 
  -5  11   5      819.13      907.34     45.13 o 
  -3  11   5     1175.24     1237.46     50.58 o 
  -1  11   5     1152.46     1025.74     67.34 o 
   1  11   5     1251.67     1139.32     69.69 o 
   3  11   5     1730.62     2022.50     96.66 o 
   5  11   5     1491.85     1487.26     82.42 o 
   7  11   5     1309.56     1481.23     83.09 o 
   9  11   5      638.47      638.26     60.14 o 
  -8  12   5      622.83      633.01     42.63 o 
  -6  12   5      787.17      776.62     44.72 o 
  -4  12   5      670.16      640.73     41.02 o 
  -2  12   5      568.94      637.59     58.80 o 
   0  12   5      697.08      617.99     57.29 o 
   2  12   5      664.22      740.95     63.32 o 
   4  12   5      835.58      833.93     66.00 o 
 -24   0   6      226.79      194.84     28.25 o 
 -22   0   6     6866.03     6612.66    147.17 o 
 -20   0   6     5184.24     5234.67    122.08 o 
 -18   0   6     7111.06     7165.90    149.91 o 
 -16   0   6    16658.59    16352.03    360.84 o 
 -14   0   6      261.43      274.76     27.22 o 
 -12   0   6     1101.39     1187.12     68.45 o 
 -10   0   6     3761.79     3546.95     58.04 o 
  -8   0   6     3385.37     3158.20     52.38 o 
  -6   0   6    11174.56    11488.08    126.84 o 
  -4   0   6    10677.78    10924.25    119.68 o 
  -2   0   6    12494.56    12600.56    123.02 o 
   0   0   6     9902.89    10026.72    100.15 o 
   2   0   6     8910.04     8707.60    107.16 o 
   4   0   6     7906.78     7962.82     99.29 o 
   6   0   6     7387.83     7501.06     94.69 o 
   8   0   6      577.66      544.98     25.64 o 
  10   0   6      468.63      532.05     39.03 o 
  12   0   6     2387.60     2524.56     97.16 o 
  14   0   6      184.46      168.03     30.99 o 
  16   0   6     2740.98     2898.64    114.42 o 
  18   0   6     2496.86     2623.74    111.40 o 
  20   0   6     1292.85     1402.16     80.75 o 
  22   0   6     1700.02     1729.00     95.49 o 
 -25   1   6        3.11       14.12     13.46 o 
 -23   1   6      509.85      505.27     26.87 o 
 -21   1   6      574.39      621.91     27.89 o 
 -19   1   6     1362.39     1343.14     37.99 o 
 -17   1   6     3091.56     2923.51     56.89 o 
 -15   1   6      102.49       90.98     12.66 o 
 -13   1   6      192.11      166.88     12.64 o 
 -11   1   6      863.63      851.28     17.62 o 
  -9   1   6     1325.51     1241.52     19.54 o 
  -7   1   6     3838.24     3941.72     37.95 o 
  -5   1   6    13512.94    13980.82    100.97 o 
  -3   1   6     3928.24     3890.87     34.66 o 
  -1   1   6     2393.42     2252.41     23.98 o 
   1   1   6     1664.51     1734.16     22.32 o 
   3   1   6     1351.37     1374.32     19.22 o 
   5   1   6     3859.66     3820.34     38.83 o 
   7   1   6      453.98      418.55     17.63 o 
   9   1   6     2162.85     2131.45     47.20 o 
  11   1   6     2328.20     2425.42    117.94 o 
  13   1   6      339.69      370.70     64.58 o 
  15   1   6     2885.13     3080.53     82.44 o 
  17   1   6     1993.63     2181.17     80.66 o 
  19   1   6      429.40      474.54     40.29 o 
  21   1   6      544.62      617.35    129.66 o 
 -24   2   6       89.98       95.63     19.50 o 
 -22   2   6      135.38      200.61     16.95 o 
 -20   2   6     1107.16     1072.35     30.10 o 
 -18   2   6     2182.99     2178.55     42.59 o 
 -16   2   6      689.43      707.08     23.36 o 
 -14   2   6        7.32        9.62      7.32 o 
 -12   2   6       10.38       49.37     19.26 o 
 -10   2   6     1543.92     1479.72     26.95 o 
  -8   2   6     1720.05     1670.50     22.24 o 
  -6   2   6     7259.01     7619.47     63.02 o 
  -4   2   6    10716.52    10811.49     83.98 o 
  -2   2   6     2312.00     2197.98     30.84 o 
   0   2   6     2001.97     2090.86     27.44 o 
   2   2   6     3225.04     3309.77     37.11 o 
   4   2   6     4874.75     4850.46     65.92 o 
   6   2   6     1267.68     1399.29     31.12 o 
   8   2   6     2638.29     2597.52     44.79 o 
  10   2   6     3841.22     3959.55     70.22 o 
  12   2   6      419.95      492.15     47.66 o 
  14   2   6     2725.67     2833.26     76.38 o 
  16   2   6     2909.11     3051.30    113.92 o 
  18   2   6      962.51      973.25     47.05 o 
  20   2   6      633.40      579.47     39.51 o 
 -23   3   6      212.06      237.07     18.56 o 
 -21   3   6      811.54      812.25     27.23 o 
 -19   3   6     2648.36     2583.92     47.84 o 
 -17   3   6     2446.30     2424.21     56.69 o 
 -15   3   6      310.27      310.79     16.95 o 
 -13   3   6        6.00        7.32      6.72 o 
 -11   3   6       33.89       24.18      6.97 o 
  -9   3   6      291.79      244.63     11.01 o 
  -7   3   6     2759.50     2612.44     32.34 o 
  -5   3   6     1312.61     1180.33     18.03 o 
  -3   3   6     3557.06     3314.39     37.33 o 
  -1   3   6     1376.84     1246.59     19.66 o 
   1   3   6       98.13       68.39      8.42 o 
   3   3   6     3004.17     3048.42     72.70 o 
   5   3   6      840.88      859.05     29.04 o 
   7   3   6      110.12       94.83     11.26 o 
   9   3   6      238.51      180.01     14.75 o 
  11   3   6       29.81       19.75      8.31 o 
  13   3   6       27.81       41.83     14.17 o 
  15   3   6      657.23      701.00     52.35 o 
  17   3   6      686.80      719.09     39.80 o 
  19   3   6      299.03      309.45     30.99 o 
  21   3   6      474.86      511.11     57.46 o 
 -24   4   6      248.65      284.65     46.27 o 
 -22   4   6      618.53      662.83     37.51 o 
 -20   4   6      884.52      891.78     28.05 o 
 -18   4   6     2383.01     2490.06     46.60 o 
 -16   4   6     1082.84     1110.31     29.04 o 
 -14   4   6        9.89        9.36      8.26 o 
 -12   4   6       37.08       46.15      8.31 o 
 -10   4   6      807.54      796.36     20.53 o 
  -8   4   6     2702.15     2692.07     49.72 o 
  -6   4   6     2605.27     2635.23     38.26 o 
  -4   4   6     4829.30     4805.97     57.54 o 
  -2   4   6     2549.51     2550.86     33.55 o 
   0   4   6      525.05      498.91     14.61 o 
   2   4   6     2176.48     2184.07     35.09 o 
   4   4   6     2755.61     2715.10     66.75 o 
   6   4   6     1134.97     1057.22     38.43 o 
   8   4   6      539.03      536.86     48.08 o 
  10   4   6      930.59      946.23     47.24 o 
  12   4   6      604.27      605.90     43.81 o 
  14   4   6      423.32      423.66     45.73 o 
  16   4   6     1497.30     1402.50     78.90 o 
  18   4   6      768.76      776.13     64.16 o 
  20   4   6      246.15      286.30     47.58 o 
 -23   5   6      495.60      469.68     32.67 o 
 -21   5   6     1268.10     1177.56     33.07 o 
 -19   5   6     1768.15     1805.30     54.07 o 
 -17   5   6     2482.78     2376.41     45.15 o 
 -15   5   6     1280.03     1265.24     34.40 o 
 -13   5   6       62.98       46.03     13.77 o 
 -11   5   6      855.28      830.16     21.80 o 
  -9   5   6     2513.75     2451.93     57.59 o 
  -7   5   6     2673.40     2500.97     42.65 o 
  -5   5   6     3940.82     3689.39     54.26 o 
  -3   5   6     3346.38     3339.57     65.89 o 
  -1   5   6     1565.35     1508.35     34.16 o 
   1   5   6     2008.23     2027.50     44.63 o 
   3   5   6     3712.75     3570.00     82.14 o 
   5   5   6     2452.38     2372.63     63.29 o 
   7   5   6     1426.16     1332.79     64.58 o 
   9   5   6      740.23      745.25     34.71 o 
  11   5   6      701.04      658.34     33.40 o 
  13   5   6      898.17      901.29     43.97 o 
  15   5   6      692.37      719.34     59.30 o 
  17   5   6     1441.94     1387.25     81.75 o 
  19   5   6      634.23      551.65     57.63 o 
 -22   6   6       49.19       55.13     24.11 o 
 -20   6   6      315.41      359.18     25.36 o 
 -18   6   6      767.98      800.67     30.54 o 
 -16   6   6      120.69      114.87     15.30 o 
 -14   6   6      118.59      108.67     14.83 o 
 -12   6   6       85.89       80.56     11.69 o 
 -10   6   6     1433.87     1408.97     34.75 o 
  -8   6   6     1988.84     2056.68     39.41 o 
  -6   6   6     2481.38     2446.30     52.31 o 
  -4   6   6     3015.49     3009.60     48.15 o 
  -2   6   6       99.71       74.98     10.82 o 
   0   6   6      140.32      128.42     15.60 o 
   2   6   6      795.58      912.49     37.06 o 
   4   6   6      475.20      471.33     28.12 o 
   6   6   6      437.31      429.95     33.09 o 
   8   6   6      823.73      776.33     97.16 o 
  10   6   6      484.04      494.18     43.14 o 
  12   6   6      279.07      278.63     25.96 o 
  14   6   6      930.14      969.09     43.62 o 
  16   6   6      645.04      600.90     57.46 o 
  18   6   6      380.36      331.53     47.74 o 
 -19   7   6      457.90      432.31     25.24 o 
 -17   7   6      347.99      383.44     23.25 o 
 -15   7   6       12.33        2.15     10.63 o 
 -13   7   6       65.33       58.45     11.39 o 
 -11   7   6       10.66       19.63      9.05 o 
  -9   7   6      717.55      713.48     25.48 o 
  -7   7   6      222.14      213.82     16.67 o 
  -5   7   6      777.47      795.60     26.68 o 
  -3   7   6     2325.48     2269.61     46.07 o 
  -1   7   6       26.46       29.49     10.15 o 
   1   7   6     1651.83     1628.24     48.71 o 
   3   7   6     4853.93     4858.80    106.92 o 
   5   7   6      863.45      887.48     39.38 o 
   7   7   6     1573.70     1606.94     54.13 o 
   9   7   6      935.76      915.56     41.67 o 
  11   7   6      135.83      172.71     23.38 o 
  13   7   6      527.52      533.38     35.11 o 
  15   7   6      477.94      425.00     33.28 o 
  17   7   6      511.00      560.20     57.29 o 
 -18   8   6      330.68      379.67     37.36 o 
 -16   8   6      227.01      247.82     20.81 o 
 -14   8   6        1.39        0.00     11.03 o 
 -12   8   6       39.58       43.95     11.17 o 
 -10   8   6       19.58       21.46     13.78 o 
  -8   8   6      447.64      444.93     22.38 o 
  -6   8   6        9.05        0.00      9.69 o 
  -4   8   6        3.49        4.03      9.39 o 
  -2   8   6      185.67      163.71     15.21 o 
   0   8   6      234.51      222.63     26.14 o 
   2   8   6      352.51      373.08     64.33 o 
   4   8   6      413.86      395.00     29.38 o 
   6   8   6        5.32        5.99     13.40 o 
   8   8   6        1.87        9.06     13.30 o 
  10   8   6      191.34      166.07     23.74 o 
  12   8   6        4.10        0.00     15.16 o 
  14   8   6        1.04        0.00     14.80 o 
 -17   9   6       24.14       13.78     18.33 o 
 -15   9   6       67.68       76.61     17.46 o 
 -13   9   6       56.45       71.45     17.33 o 
 -11   9   6      433.19      453.24     24.63 o 
  -9   9   6     1726.81     1811.41     44.58 o 
  -7   9   6      577.13      598.43     25.93 o 
  -5   9   6      524.00      572.67     25.55 o 
  -3   9   6        0.77        9.43     10.24 o 
  -1   9   6      351.69      356.73     24.31 o 
   1   9   6       22.14       12.87     16.22 o 
   3   9   6        4.33        0.00     12.69 o 
   5   9   6        1.12        0.00     13.45 o 
   7   9   6        2.23        2.50     16.84 o 
   9   9   6       11.53       22.60     16.37 o 
  11   9   6        5.49        0.00     14.45 o 
  13   9   6      100.54       96.35     22.66 o 
 -14  10   6      107.21      170.21     26.87 o 
 -12  10   6        7.31        2.16     13.79 o 
 -10  10   6       17.73       31.84     12.67 o 
  -8  10   6        1.27        5.21     11.69 o 
  -6  10   6       15.46       10.32     11.37 o 
  -4  10   6        1.84       11.50     11.25 o 
  -2  10   6       15.49       24.70     13.11 o 
   0  10   6       17.07        4.54     12.21 o 
   2  10   6      461.57      391.45     26.46 o 
   4  10   6      705.75      706.25     39.74 o 
   6  10   6      183.05      121.89     23.16 o 
   8  10   6       66.15       90.16     37.44 o 
  10  10   6       38.09       53.24     20.08 o 
  -9  11   6       16.78        0.00     17.04 o 
  -7  11   6       17.24       24.20     18.24 o 
  -5  11   6        4.36        5.18     22.20 o 
  -3  11   6       37.20       77.23     30.99 o 
  -1  11   6       23.65       32.67     25.30 o 
   1  11   6       16.35        7.71     22.11 o 
   3  11   6      159.33      216.10     42.22 o 
   5  11   6      137.26      173.15     42.89 o 
 -23   1   7      121.16      116.78     15.25 o 
 -21   1   7      291.98      270.26     18.83 o 
 -19   1   7        5.01        0.00      9.14 o 
 -17   1   7        0.11        0.00      8.29 o 
 -15   1   7        3.52        0.00      8.16 o 
 -13   1   7      475.60      506.40     30.78 o 
 -11   1   7      113.44      115.88     11.29 o 
  -9   1   7     1534.94     1594.94     26.49 o 
  -7   1   7      226.92      218.58      9.44 o 
  -5   1   7       10.98       13.28      4.24 o 
  -3   1   7      146.68      171.31      8.67 o 
  -1   1   7      153.23      160.33      7.24 o 
   1   1   7     1139.04     1111.65     18.75 o 
   3   1   7      112.78      102.29      7.58 o 
   5   1   7       18.47       23.56      5.87 o 
   7   1   7     1361.39     1381.64     30.68 o 
   9   1   7        3.45        0.00     11.54 o 
  11   1   7       18.63       11.27     13.07 o 
  13   1   7      320.78      303.44     27.89 o 
  15   1   7        2.18        0.00     14.68 o 
  17   1   7      183.53      147.76     24.48 o 
  19   1   7       17.37        0.00     16.78 o 
 -22   2   7      143.01      126.15     18.36 o 
 -20   2   7        0.33        4.15     10.15 o 
 -18   2   7       13.82        4.39     10.25 o 
 -16   2   7      264.73      259.95     22.38 o 
 -14   2   7        7.46        0.00      7.61 o 
 -12   2   7       50.24       54.21      8.34 o 
 -10   2   7     1261.12     1203.09     27.78 o 
  -8   2   7      260.89      264.81     12.25 o 
  -6   2   7     1433.70     1402.00     23.12 o 
  -4   2   7     2756.94     2729.04     34.26 o 
  -2   2   7        0.89        6.15      4.66 o 
   0   2   7      547.80      539.86     12.80 o 
   2   2   7      209.30      203.61      8.98 o 
   4   2   7      462.09      437.37     14.04 o 
   6   2   7      445.98      465.55     25.03 o 
   8   2   7       73.76       51.29     11.10 o 
  10   2   7      430.90      450.80     44.39 o 
  12   2   7      871.58      841.08     39.62 o 
  14   2   7        3.23        2.13     14.70 o 
  16   2   7      137.68       75.72     29.82 o 
  18   2   7       61.36       45.07     20.97 o 
 -23   3   7       44.03       41.57     13.26 o 
 -21   3   7       59.61       63.61     14.08 o 
 -19   3   7      175.60      145.73     15.38 o 
 -17   3   7      320.96      289.59     18.13 o 
 -15   3   7      242.00      250.09     16.68 o 
 -13   3   7        1.22        3.56      7.37 o 
 -11   3   7      226.94      245.80     13.96 o 
  -9   3   7      166.00      173.64     11.98 o 
  -7   3   7      155.95      192.57     12.03 o 
  -5   3   7     2191.72     2105.42     34.21 o 
  -3   3   7      469.18      462.51     14.19 o 
  -1   3   7      401.93      416.76     13.50 o 
   1   3   7       80.82       79.43      8.23 o 
   3   3   7      276.73      249.94     17.12 o 
   5   3   7      121.58      159.37     14.50 o 
   7   3   7        6.56        2.84      8.47 o 
   9   3   7      104.91       71.70     29.02 o 
  11   3   7      632.49      563.83    108.22 o 
  13   3   7       15.85        0.00     18.76 o 
  15   3   7       52.98        8.38     24.63 o 
  17   3   7       89.08      135.02     36.35 o 
  19   3   7        2.82        0.00     22.28 o 
 -22   4   7      240.19      223.36     19.06 o 
 -20   4   7      111.74      111.17     14.88 o 
 -18   4   7      435.76      483.02     23.98 o 
 -16   4   7      489.96      486.96     21.52 o 
 -14   4   7        3.90        5.38      8.54 o 
 -12   4   7      118.23      112.05     11.33 o 
 -10   4   7       58.00       54.31      9.20 o 
  -8   4   7       90.80      103.95     10.24 o 
  -6   4   7     2105.30     1953.43     33.48 o 
  -4   4   7     1568.10     1439.57     27.56 o 
  -2   4   7     1021.72      964.44     24.81 o 
   0   4   7      937.99      889.74     23.86 o 
   2   4   7        2.56        6.39      9.53 o 
   4   4   7       10.91        4.41     10.90 o 
   6   4   7      426.35      405.24     26.82 o 
   8   4   7      200.04      252.49     34.59 o 
  10   4   7     1119.36     1071.98     54.28 o 
  12   4   7      826.50      813.32     58.47 o 
  14   4   7      119.70      130.67     32.50 o 
  16   4   7      536.14      502.23     55.78 o 
  18   4   7       59.40       68.18     32.83 o 
 -21   5   7      917.72      900.72     34.64 o 
 -19   5   7      578.28      613.46     35.35 o 
 -17   5   7      771.59      753.37     31.57 o 
 -15   5   7     1093.22     1113.17     38.54 o 
 -13   5   7      243.69      248.13     17.18 o 
 -11   5   7      265.02      266.01     19.16 o 
  -9   5   7      755.14      748.81     24.24 o 
  -7   5   7     2019.18     1979.40     39.05 o 
  -5   5   7     3056.28     2983.04     49.30 o 
  -3   5   7     3399.15     3449.33     61.29 o 
  -1   5   7     2520.89     2370.08     50.44 o 
   1   5   7     1268.48     1220.34     49.50 o 
   3   5   7      346.33      408.02     31.16 o 
   5   5   7      531.98      492.83     37.94 o 
   7   5   7     1335.36     1278.41     46.70 o 
   9   5   7      894.91      925.69     41.71 o 
  11   5   7     1311.13     1239.77     48.10 o 
  13   5   7     1022.65      864.92     62.49 o 
  15   5   7      453.20      517.48     53.27 o 
  17   5   7      323.14      290.15     46.07 o 
 -20   6   7      372.42      401.02     25.79 o 
 -18   6   7      109.99      140.30     17.94 o 
 -16   6   7      247.29      257.31     20.95 o 
 -14   6   7      128.73      151.45     14.92 o 
 -12   6   7        4.08       12.27      9.61 o 
 -10   6   7      125.16      135.13     17.48 o 
  -8   6   7      189.61      255.59     16.84 o 
  -6   6   7     1653.61     1646.44     35.48 o 
  -4   6   7     2659.45     2655.29     46.62 o 
  -2   6   7     1017.07      945.06     31.44 o 
   0   6   7      974.87      965.41     34.07 o 
   2   6   7      322.84      383.01     27.40 o 
   4   6   7       46.09       75.72     16.38 o 
   6   6   7      542.95      548.35     33.05 o 
   8   6   7     1446.13     1393.26     57.54 o 
  10   6   7     1213.39     1252.61     49.64 o 
  12   6   7     1291.27     1207.73     91.89 o 
  14   6   7     1084.95     1134.29     74.88 o 
  16   6   7      449.78      388.48     50.93 o 
 -17   7   7      322.91      333.19     25.85 o 
 -15   7   7      525.66      543.30     34.81 o 
 -13   7   7      331.18      357.60     20.81 o 
 -11   7   7      319.60      340.09     23.85 o 
  -9   7   7     2296.22     2398.65     46.13 o 
  -7   7   7     1529.42     1543.11     35.57 o 
  -5   7   7     3637.72     3539.58     63.58 o 
  -3   7   7     4227.85     4136.20     89.83 o 
  -1   7   7      480.46      435.25     25.82 o 
   1   7   7      224.29      226.43     21.07 o 
   3   7   7       67.12       83.59     17.30 o 
   5   7   7       95.31       49.54     18.76 o 
   7   7   7      430.91      447.34     31.99 o 
   9   7   7     1596.09     1631.79     81.50 o 
  11   7   7     1692.31     1588.15    164.42 o 
  13   7   7     1083.10     1172.96     51.99 o 
  15   7   7      759.62      676.46     63.66 o 
 -16   8   7      683.26      758.65     32.58 o 
 -14   8   7      461.83      556.11     37.09 o 
 -12   8   7      101.10      132.48     15.64 o 
 -10   8   7        5.17        4.11     10.00 o 
  -8   8   7      511.09      508.61     25.24 o 
  -6   8   7      708.08      834.10     29.98 o 
  -4   8   7      738.56      769.20     28.69 o 
  -2   8   7     2106.93     2136.60     55.81 o 
   0   8   7      202.29      245.81     26.84 o 
   2   8   7       52.74       53.35     14.82 o 
   4   8   7      117.27       77.17     18.65 o 
   6   8   7        5.29        7.90     17.51 o 
   8   8   7      141.27      185.74     25.58 o 
  10   8   7       51.11       72.45     20.49 o 
  12   8   7       22.71       40.51     18.46 o 
 -13   9   7      368.43      399.59     25.43 o 
 -11   9   7       68.56       54.07     14.45 o 
  -9   9   7      111.51      114.27     16.37 o 
  -7   9   7     1725.00     1753.18     45.10 o 
  -5   9   7     1481.31     1506.62     43.23 o 
  -3   9   7     1623.17     1742.23     51.32 o 
  -1   9   7     1632.37     1591.76     49.39 o 
   1   9   7      505.20      541.10     36.72 o 
   3   9   7      488.78      484.20     29.32 o 
   5   9   7      437.52      427.18     33.76 o 
   7   9   7     1114.67     1232.72     53.24 o 
   9   9   7     1565.65     1584.69     61.98 o 
 -10  10   7      255.06      271.49     22.67 o 
  -8  10   7      976.91      966.29     35.32 o 
  -6  10   7     1390.15     1564.63     44.27 o 
  -4  10   7     1602.32     1598.93     51.00 o 
  -2  10   7     1021.46     1036.55     41.12 o 
   0  10   7      380.44      391.53     28.50 o 
   2  10   7      117.05      108.45     38.92 o 
   4  10   7      262.58      290.80     29.57 o 
   6  10   7      442.41      467.73     68.01 o 
 -22   0   8      163.68      125.10     42.47 o 
 -20   0   8     2547.81     2387.98     85.44 o 
 -18   0   8     1606.89     1557.98     68.68 o 
 -16   0   8     4269.71     4018.52    103.47 o 
 -14   0   8     7233.21     7187.64    152.25 o 
 -12   0   8     3978.28     3873.91     67.70 o 
 -10   0   8     3318.57     3305.27     59.69 o 
  -8   0   8     2977.40     3042.79     55.98 o 
  -6   0   8     6421.54     6104.53     79.51 o 
  -4   0   8     9919.83     9760.36    128.27 o 
  -2   0   8    10202.33    10363.20    133.93 o 
   0   0   8     5801.08     5642.39     82.67 o 
   2   0   8     4318.26     4260.86     75.26 o 
   4   0   8     2134.22     2205.82     48.46 o 
   6   0   8     3171.53     3250.10    117.94 o 
   8   0   8     7859.93     8376.46    235.70 o 
  10   0   8     3503.03     3623.01    130.16 o 
  12   0   8     3020.79     3046.90    120.11 o 
  14   0   8      697.81      670.76     57.29 o 
  16   0   8      131.14      170.20     36.85 o 
 -21   1   8      116.65      134.70     16.21 o 
 -19   1   8       62.06       58.85     13.25 o 
 -17   1   8       47.71       18.16     10.39 o 
 -15   1   8     1605.62     1579.33     36.75 o 
 -13   1   8     1590.09     1524.44     32.11 o 
 -11   1   8      220.35      204.80     12.85 o 
  -9   1   8     1008.76     1016.01     23.35 o 
  -7   1   8     1379.96     1375.77     26.54 o 
  -5   1   8     3026.07     2737.96     36.14 o 
  -3   1   8     3306.19     3372.49     53.99 o 
  -1   1   8     1266.91     1319.99     21.46 o 
   1   1   8      426.99      416.39     14.97 o 
   3   1   8      504.33      483.88     15.92 o 
   5   1   8       92.18      102.66     12.45 o 
   7   1   8     3123.66     3173.72     82.65 o 
   9   1   8     2065.57     2271.66     83.84 o 
  11   1   8     3325.33     3382.51     89.21 o 
  13   1   8     1962.13     2066.64     67.61 o 
  15   1   8      142.10      178.97     37.27 o 
  17   1   8      108.65       87.54     22.25 o 
 -20   2   8       18.45       19.28     12.29 o 
 -18   2   8       70.95       94.44     16.62 o 
 -16   2   8      343.71      365.23     20.40 o 
 -14   2   8     1805.76     1817.36     39.10 o 
 -12   2   8      575.63      591.84     21.11 o 
 -10   2   8       87.04      107.63     10.36 o 
  -8   2   8      885.14      878.21     23.08 o 
  -6   2   8     1659.43     1522.27     36.09 o 
  -4   2   8     1857.54     1856.49     30.71 o 
  -2   2   8     1562.60     1620.90     25.90 o 
   0   2   8     1415.43     1352.78     23.67 o 
   2   2   8      291.70      271.96     11.86 o 
   4   2   8       94.96       73.19     11.07 o 
   6   2   8     2247.04     2189.30     50.10 o 
   8   2   8     1657.87     1829.51     59.05 o 
  10   2   8     3227.08     3288.76     86.17 o 
  12   2   8     3068.83     3113.01    112.66 o 
  14   2   8      734.89      666.08     40.26 o 
  16   2   8      136.64       90.82     22.34 o 
 -21   3   8       45.93       16.78     15.18 o 
 -19   3   8       42.40       41.06     11.95 o 
 -17   3   8      484.66      441.95     22.42 o 
 -15   3   8     1127.00     1145.16     31.49 o 
 -13   3   8      939.02      956.05     25.80 o 
 -11   3   8      491.26      551.30     20.23 o 
  -9   3   8        7.45       21.22      8.23 o 
  -7   3   8      720.60      688.72     18.99 o 
  -5   3   8     1967.27     2029.13     35.73 o 
  -3   3   8     1421.48     1356.14     36.52 o 
  -1   3   8     2300.14     2371.18     35.17 o 
   1   3   8      289.54      346.05     12.48 o 
   3   3   8       44.75       45.94     10.54 o 
   5   3   8      278.14      300.47     24.42 o 
   7   3   8     1365.87     1525.70     51.45 o 
   9   3   8     1224.31     1072.81     67.85 o 
  11   3   8     1333.41     1298.97     76.06 o 
  13   3   8      440.04      390.16     49.25 o 
  15   3   8        8.26        0.00     23.12 o 
 -20   4   8      206.15      221.31     19.25 o 
 -18   4   8      175.32      189.11     17.21 o 
 -16   4   8      655.05      682.72     28.20 o 
 -14   4   8     1391.06     1430.31     32.68 o 
 -12   4   8     1111.31     1163.05     34.65 o 
 -10   4   8      155.00      166.87     14.89 o 
  -8   4   8      627.16      591.41     34.40 o 
  -6   4   8     1961.60     1892.15     38.82 o 
  -4   4   8     2000.44     2017.80     46.87 o 
  -2   4   8     2363.06     2376.88     43.42 o 
   0   4   8     1051.32     1082.80     27.87 o 
   2   4   8      151.69      135.67     19.50 o 
   4   4   8       12.48        0.00     20.19 o 
   6   4   8      824.27      889.02     40.28 o 
   8   4   8     2497.66     2585.25    223.06 o 
  10   4   8     1383.60     1179.86     72.37 o 
  12   4   8     1236.56     1161.77     74.55 o 
  14   4   8      427.17      397.53     51.60 o 
  16   4   8       39.08       31.16     28.31 o 
 -19   5   8      554.41      557.13     47.00 o 
 -17   5   8      569.99      585.78     29.23 o 
 -15   5   8     1913.82     1877.93     47.80 o 
 -13   5   8     2261.30     2296.90     46.78 o 
 -11   5   8      764.25      778.19     26.73 o 
  -9   5   8      852.57      761.46     30.95 o 
  -7   5   8     1488.34     1458.24     34.73 o 
  -5   5   8     2198.98     1988.07     40.76 o 
  -3   5   8     3093.49     2985.35     51.16 o 
  -1   5   8     2480.65     2500.48     45.45 o 
   1   5   8      769.87      778.43     32.21 o 
   3   5   8      401.42      403.48     35.01 o 
   5   5   8      600.34      671.32     36.28 o 
   7   5   8     1655.19     1832.93     60.15 o 
   9   5   8     2611.97     2539.06     73.91 o 
  11   5   8     1071.24     1097.27     73.88 o 
  13   5   8      819.29      758.54     65.00 o 
  15   5   8      295.11      271.89     47.91 o 
 -18   6   8       16.65       14.10     13.27 o 
 -16   6   8      118.68      126.05     20.02 o 
 -14   6   8     1048.02     1079.11     32.83 o 
 -12   6   8      377.85      392.57     21.74 o 
 -10   6   8       91.92       89.72     13.29 o 
  -8   6   8     1115.54     1131.87     39.76 o 
  -6   6   8      734.37      748.29     26.09 o 
  -4   6   8     1094.16     1023.48     28.90 o 
  -2   6   8     1806.56     1707.32     37.18 o 
   0   6   8      336.35      368.56     25.14 o 
   2   6   8       40.55       12.94     14.15 o 
   4   6   8       11.59       15.12     14.60 o 
   6   6   8      418.03      381.50     30.41 o 
   8   6   8      772.30      846.14     42.82 o 
  10   6   8     1106.81     1183.19     95.99 o 
  12   6   8      605.20      563.04     56.96 o 
 -15   7   8      140.68      179.69     20.63 o 
 -13   7   8      462.40      591.56     26.33 o 
 -11   7   8       25.54       25.75     11.35 o 
  -9   7   8      346.27      359.76     20.64 o 
  -7   7   8      194.17      231.23     18.92 o 
  -5   7   8        3.13       10.31     10.01 o 
  -3   7   8       85.71      103.19     18.42 o 
  -1   7   8     1001.96      992.46     38.88 o 
   1   7   8        6.99        0.00     12.00 o 
   3   7   8        5.78        8.52     12.47 o 
   5   7   8      299.38      195.77     37.02 o 
   7   7   8      483.19      402.22     33.37 o 
   9   7   8      754.77      725.34     42.13 o 
  11   7   8      327.06      275.83     30.42 o 
 -14   8   8      163.27      180.38     26.13 o 
 -12   8   8      263.05      249.91     19.87 o 
 -10   8   8       21.47       14.98     11.93 o 
  -8   8   8       57.20       64.32     14.57 o 
  -6   8   8      258.30      267.99     21.27 o 
  -4   8   8       68.69       39.65     27.85 o 
  -2   8   8      414.86      441.59     28.90 o 
   0   8   8      261.49      226.25     23.41 o 
   2   8   8        1.01        9.12     12.91 o 
   4   8   8       49.71       52.29     17.67 o 
   6   8   8       23.36       13.54     17.33 o 
   8   8   8      149.53      171.20     26.89 o 
  -9   9   8      360.12      344.41     24.88 o 
  -7   9   8      671.89      673.19     30.65 o 
  -5   9   8      585.50      582.93     40.50 o 
  -3   9   8      684.53      728.19     36.28 o 
  -1   9   8      412.38      469.57     31.10 o 
   1   9   8       25.13       30.27     15.02 o 
   3   9   8       26.72        9.35     15.83 o 
   5   9   8       53.31       85.71     21.55 o 
 -19   1   9      156.39      146.08     16.76 o 
 -17   1   9       26.86       29.03     11.91 o 
 -15   1   9      226.89      260.80     26.32 o 
 -13   1   9        1.59        3.52      8.67 o 
 -11   1   9       84.34       65.08     12.26 o 
  -9   1   9       44.77       44.29      8.02 o 
  -7   1   9      439.04      442.03     20.77 o 
  -5   1   9      727.73      746.71     19.20 o 
  -3   1   9       48.12       29.51      7.33 o 
  -1   1   9       15.50       27.69      7.39 o 
   1   1   9      216.94      272.67     17.60 o 
   3   1   9      174.83      175.93     14.61 o 
   5   1   9        0.64        0.00     14.26 o 
   7   1   9       17.52       16.27     16.17 o 
   9   1   9       13.81        0.00     15.81 o 
  11   1   9       54.84      114.42     34.34 o 
  13   1   9        7.56        0.00     16.88 o 
 -18   2   9        8.94       14.92     11.37 o 
 -16   2   9       14.67       12.63     11.49 o 
 -14   2   9      263.69      250.96     16.94 o 
 -12   2   9      113.96       85.50     11.90 o 
 -10   2   9      178.93      184.92     13.21 o 
  -8   2   9      703.56      687.88     20.48 o 
  -6   2   9       25.25       13.61      7.75 o 
  -4   2   9      522.18      517.72     16.27 o 
  -2   2   9      274.95      272.86     12.84 o 
   0   2   9        0.63        9.21     10.59 o 
   2   2   9      428.66      485.43     19.61 o 
   4   2   9        2.26        5.03      8.58 o 
   6   2   9       19.61       28.05     15.20 o 
   8   2   9      447.93      481.02     34.69 o 
  10   2   9      115.28      102.02     32.50 o 
  12   2   9      160.57      150.60     36.18 o 
  14   2   9      164.09      174.22     39.37 o 
 -17   3   9       15.25       29.55     12.21 o 
 -15   3   9      274.49      271.46     19.29 o 
 -13   3   9      450.88      446.21     20.59 o 
 -11   3   9      158.01      158.86     17.46 o 
  -9   3   9      343.79      381.76     16.81 o 
  -7   3   9       23.83       19.57      8.60 o 
  -5   3   9      111.32      112.62     17.41 o 
  -3   3   9      230.40      217.75     14.42 o 
  -1   3   9       26.16       23.77      8.63 o 
   1   3   9      556.13      527.40     24.36 o 
   3   3   9      103.53      112.89     16.72 o 
   5   3   9       62.76       46.46     26.47 o 
   7   3   9      477.53      428.35     48.75 o 
   9   3   9      155.13      187.12     38.36 o 
  11   3   9      117.15      121.62     34.84 o 
  13   3   9      152.88      156.63     40.04 o 
 -16   4   9      365.87      336.60     35.44 o 
 -14   4   9      607.29      645.19     27.20 o 
 -12   4   9      393.18      443.01     22.78 o 
 -10   4   9      506.28      500.66     33.04 o 
  -8   4   9      134.08      151.70     15.11 o 
  -6   4   9       56.71       40.94     10.63 o 
  -4   4   9      328.30      322.29     18.66 o 
  -2   4   9      205.70      184.20     15.31 o 
   0   4   9      245.77      247.81     19.02 o 
   2   4   9      529.76      505.70     24.46 o 
   4   4   9       80.63       77.44     41.13 o 
   6   4   9      300.19      393.09     31.44 o 
   8   4   9      570.72      535.23     56.12 o 
  10   4   9      140.22      173.55     41.55 o 
  12   4   9      428.12      469.40     55.78 o 
 -15   5   9      763.08      824.54     31.28 o 
 -13   5   9      810.29      820.35     29.85 o 
 -11   5   9      942.34      946.64     30.90 o 
  -9   5   9      563.07      484.50     23.23 o 
  -7   5   9      245.83      264.11     18.41 o 
  -5   5   9      382.81      371.01     29.07 o 
  -3   5   9      862.89      866.78     28.14 o 
  -1   5   9      843.25      874.24     49.08 o 
   1   5   9      852.27      778.31     52.44 o 
   3   5   9     1276.10     1119.23     40.87 o 
   5   5   9      729.64      697.47     39.67 o 
   7   5   9      825.68      784.08     41.91 o 
   9   5   9      881.38      678.96     40.46 o 
  11   5   9      699.68      869.61     72.87 o 
 -14   6   9      829.91      927.00     32.34 o 
 -12   6   9      407.99      472.42     24.67 o 
 -10   6   9      222.26      278.41     26.94 o 
  -8   6   9      202.98      263.43     19.18 o 
  -6   6   9        3.20        2.20     10.31 o 
  -4   6   9       52.12       64.41     12.42 o 
  -2   6   9      256.84      271.62     21.36 o 
   0   6   9      156.98      163.74     21.04 o 
   2   6   9      133.46      166.34     27.21 o 
   4   6   9      257.60      247.44     28.37 o 
   6   6   9      242.90      251.19     29.12 o 
   8   6   9      344.33      330.40     31.84 o 
 -11   7   9      889.67      855.87     35.50 o 
  -9   7   9      638.00      653.54     27.66 o 
  -7   7   9     1106.59     1059.35     32.92 o 
  -5   7   9      597.38      544.54     24.73 o 
  -3   7   9      688.67      684.71     36.43 o 
  -1   7   9      730.66      736.17     36.45 o 
   1   7   9      616.18      531.52     38.10 o 
   3   7   9      268.21      272.35     25.43 o 
   5   7   9      336.43      386.67     34.03 o 
   7   7   9      620.40      649.14     47.24 o 
  -8   8   9        3.71       11.73     13.13 o 
  -6   8   9      157.62      140.43     20.43 o 
  -4   8   9      197.37      180.35     26.71 o 
  -2   8   9      431.14      493.13     32.14 o 
   0   8   9      873.02      853.58     56.26 o 
   2   8   9      623.10      730.52     37.81 o 
 -16   0  10     1155.89     1175.73     50.20 o 
 -14   0  10     1825.83     1767.49     73.75 o 
 -12   0  10     2226.01     2375.54     59.58 o 
 -10   0  10     1909.24     1815.85     46.46 o 
  -8   0  10      865.23      806.02     42.82 o 
  -6   0  10      491.30      506.23     25.47 o 
  -4   0  10      667.02      635.29     30.14 o 
  -2   0  10     3124.64     3061.49     59.67 o 
   0   0  10     5758.27     5967.08     92.77 o 
   2   0  10     7261.74     6994.06    154.78 o 
   4   0  10     7020.88     6689.62    149.92 o 
   6   0  10     2118.17     2046.45     99.84 o 
   8   0  10     1900.39     1784.62     93.98 o 
  10   0  10     1213.25     1150.21     75.55 o 
 -15   1  10      348.17      356.43     19.98 o 
 -13   1  10     1030.35     1001.24     37.53 o 
 -11   1  10     1394.09     1377.50     28.40 o 
  -9   1  10      899.18      862.57     22.43 o 
  -7   1  10      152.77      169.42     12.46 o 
  -5   1  10       14.71       20.20      7.96 o 
  -3   1  10      590.01      619.67     22.35 o 
  -1   1  10      600.75      611.56     18.58 o 
   1   1  10     1360.74     1447.93     32.26 o 
   3   1  10     2474.17     2451.65     47.51 o 
   5   1  10      308.43      308.56     25.47 o 
   7   1  10       62.83       70.73     21.67 o 
   9   1  10      281.59      339.82     34.23 o 
 -14   2  10      640.57      669.27     25.63 o 
 -12   2  10     1288.72     1284.79     33.44 o 
 -10   2  10     1631.08     1705.94     40.29 o 
  -8   2  10      393.28      428.46     17.68 o 
  -6   2  10        8.99        1.30      7.68 o 
  -4   2  10      387.99      397.32     16.21 o 
  -2   2  10      275.67      291.92     18.68 o 
   0   2  10      432.49      484.63     22.00 o 
   2   2  10     2504.04     2523.61     48.59 o 
   4   2  10      686.69      755.39     29.76 o 
   6   2  10       56.51       70.53     31.49 o 
   8   2  10      102.58      112.41     36.18 o 
  10   2  10      234.09      208.23     44.39 o 
 -15   3  10      370.13      368.55     25.70 o 
 -13   3  10      232.14      211.40     19.03 o 
 -11   3  10      578.56      564.14     26.21 o 
  -9   3  10      323.66      347.22     25.66 o 
  -7   3  10       55.56       47.32     11.86 o 
  -5   3  10        4.54        0.00      7.97 o 
  -3   3  10      149.71      165.11     13.76 o 
  -1   3  10      400.49      417.20     24.28 o 
   1   3  10     1598.90     1608.70     45.48 o 
   3   3  10     2076.58     2084.38     49.11 o 
   5   3  10      418.94      445.57     33.76 o 
   7   3  10       97.18       69.02     32.67 o 
   9   3  10      180.63      190.64     42.38 o 
 -12   4  10      714.71      706.66     29.14 o 
 -10   4  10      987.72      970.84     37.54 o 
  -8   4  10      301.91      318.56     21.19 o 
  -6   4  10      107.20      117.15     14.90 o 
  -4   4  10      119.21      114.12     14.65 o 
  -2   4  10      646.97      657.88     30.64 o 
   0   4  10     1080.03     1134.24     36.61 o 
   2   4  10     1460.28     1395.33     60.26 o 
   4   4  10     1406.90     1349.74     46.64 o 
   6   4  10      194.99      173.92     26.94 o 
   8   4  10      125.39      160.82     40.04 o 
 -11   5  10     1178.76     1216.92     36.82 o 
  -9   5  10      722.19      700.37     28.87 o 
  -7   5  10      408.45      402.65     23.24 o 
  -5   5  10      352.59      344.52     21.86 o 
  -3   5  10      442.01      425.73     26.11 o 
  -1   5  10     1257.75     1314.76     40.79 o 
   1   5  10     1917.04     1888.52     82.30 o 
   3   5  10     1724.79     1777.42     54.92 o 
   5   5  10     1208.12     1187.65     67.34 o 
  -8   6  10      154.81      170.93     18.50 o 
  -6   6  10      194.33      199.91     19.15 o 
  -4   6  10      212.06      219.38     21.61 o 
  -2   6  10      131.89      117.33     17.70 o 
   0   6  10      373.20      378.98     29.73 o 
   2   6  10      633.05      641.50     35.77 o 
  -9   1  11        0.46        0.00      8.72 o 
  -7   1  11        0.81        9.75      8.94 o 
  -5   1  11       15.61       18.05      8.71 o 
  -3   1  11       44.22       27.47      9.31 o 
  -1   1  11       54.93       85.95     11.55 o 
   1   1  11       38.23       43.16     12.81 o 
   3   1  11       12.18       27.67     14.02 o 
  -8   2  11       27.62       34.76      9.99 o 
  -6   2  11       72.68       70.80     12.43 o 
  -4   2  11        0.45        2.94      9.77 o 
  -2   2  11      158.99      149.04     15.89 o 
   0   2  11      123.96      126.90     17.48 o 
   2   2  11       40.66       29.05     15.33 o 
  -7   3  11       20.56       19.77     10.51 o 
  -5   3  11       19.32       12.08     10.36 o 
  -3   3  11      116.43       81.54     14.16 o 
  -1   3  11      162.25      182.09     26.14 o 
   1   3  11      140.13      130.29     29.81 o 
                                                 
